# Supplementary material for: tpo3 and dur3, Aspergillus fumigatus Plasma Membrane Regulators of Polyamines, Regulate Polyamine Homeostasis and Susceptibility to Itraconazole
Source: Front Microbiol. 2020 Dec 16;11:563139. doi: 10.3389/fmicb.2020.563139 (PMC7772357; doi:10.3389/fmicb.2020.563139)
Supplement: Supplementary file 3 [file Table_3.XLSX]

## Sheet: WT-1ITC VS WT
ID	m/z	RT(min)	Metabolites	adduct	Δppm	VIP	P-value	adj.P-value	log2(FC)	average WT-1ITC	average WT	WT-1ITC-1	WT-1ITC-2	WT-1ITC-3	WT-1ITC-4	WT-1ITC-5	WT-1ITC-6	WT-1	WT-2	WT-3	WT-4	WT-5	WT-6
410	379.336	12.1703	(5E)-vitamin D2	[M+H-H2O]+	0	1.42653	0.00683771	0.018567	-0.192686	0.564392	0.645037	0.514743	0.569108	0.569837	0.530949	0.556049	0.645663	0.697217	0.621375	0.654521	0.601082	0.62248	0.673547
548	510.356	11.2683	1-heptadecanoyl-sn-glycero-3-phosphocholine	[M+H]+	1	2.23432	0.000226455	0.000908395	1.38922	0.265796	0.101473	0.177352	0.276594	0.266192	0.237224	0.371687	0.265729	0.146876	0.0675699	0.0971239	0.0634949	0.0984573	0.135318
151	205.155	0.593193	2-dodecenal	[M+Na]+	6	1.40857	6.73177e-09	1.70431e-07	0.969867	0.115871	0.0591583	0.106908	0.120975	0.114168	0.115517	0.112044	0.125613	0.0555129	0.0594019	0.0640325	0.0544338	0.0575196	0.0640489
76	147.1	0.588505	2-hydroxy enanthoic acid	[M+H]+	10	7.36138	8.51131e-09	1.87781e-07	0.917329	3.28593	1.73986	3.10059	3.42825	3.38353	3.25577	3.0263	3.52114	1.82603	1.77912	1.81461	1.55702	1.69981	1.76258
218	246.17	4.48389	2-Methylbutyroylcarnitine	[M+H]+	0	1.17609	6.63276e-08	9.75569e-07	1.4258	0.0635279	0.0236459	0.0622963	0.0712704	0.0694718	0.0598396	0.0530326	0.0652567	0.0204101	0.0253156	0.0235521	0.0233333	0.0232994	0.0259648
199	235.165	0.683429	2-methylene dodecanoic acid	[M+Na]+	9	1.69611	2.4492e-05	0.000120079	-0.577875	0.184753	0.275771	0.16675	0.197632	0.202768	0.19765	0.155646	0.188071	0.233623	0.292997	0.28503	0.263139	0.285413	0.294426
57	136.074	1.1274	2-Phenylacetamide	[M+H]+	13	2.93837	6.75299e-07	6.71494e-06	0.761962	0.617832	0.364331	0.577322	0.636058	0.651484	0.610795	0.57615	0.655181	0.324643	0.372674	0.403672	0.300366	0.371369	0.413265
379	349.231	0.60837	3b,17a,21-Trihydroxypregnenone	[M+H]+	18	2.05505	1.45991e-10	1.14522e-08	1.70666	0.173	0.0530019	0.160907	0.1866	0.177216	0.165363	0.166404	0.181512	0.0570445	0.0540595	0.0571908	0.0457004	0.0496233	0.0543927
49	130.065	0.655873	3-Methylene-indolenine	[M+H]+	3	4.24795	4.89401e-09	1.43965e-07	0.851124	1.15675	0.641248	1.10847	1.19508	1.17273	1.1425	1.07398	1.24775	0.640155	0.652467	0.659911	0.58951	0.632784	0.672663
412	381.079	0.681259	4-Methoxybenzyl O-(2-sulfoglucoside)	[M+H]+	16	2.60894	1.04888e-09	4.93671e-08	-1.69206	0.0877401	0.283504	0.0828249	0.0908717	0.090147	0.0875095	0.0790003	0.0960874	0.247758	0.289158	0.301963	0.271456	0.284825	0.305865
48	130.05	1.03796	4-Oxoproline	[M+H]+	0	1.85652	4.37851e-11	4.64178e-09	1.57935	0.147181	0.0492514	0.141002	0.151675	0.152418	0.146201	0.137721	0.154068	0.0481915	0.0536546	0.0497172	0.0411772	0.0494502	0.053318
500	460.203	0.731844	5-Methyl-THF	[M+H]+	19	1.09806	3.19273e-06	2.23175e-05	-1.06233	0.033282	0.0695029	0.0266155	0.0309873	0.0348734	0.037073	0.0353091	0.0348337	0.0561625	0.0721662	0.0722612	0.0646375	0.0692782	0.0825115
33	119.047	1.12773	Allophanic acid methyl ester	[M+H]+	16	1.17052	2.19783e-06	1.66846e-05	0.609265	0.119252	0.0781732	0.119201	0.120195	0.1199	0.114137	0.11337	0.128708	0.0716196	0.0790677	0.0887899	0.0642792	0.0815179	0.083765
661	705.248	10.7799	Amorphigenin O-vicianoside	[M+H]+	12	8.89297	3.99302e-13	7.04768e-11	13.3739	2.24081	0.000211082	2.02151	2.26834	2.34275	2.21968	2.28087	2.31171	0.00116966	9.28307e-05	1e-06	1e-06	1e-06	1e-06
245	262.098	5.22033	Bupropion	[M+Na]+	2	1.01757	1.61547e-08	3.08249e-07	1.03274	0.0584946	0.028591	0.0544471	0.0613349	0.0585165	0.053463	0.061708	0.0614982	0.0275857	0.028857	0.032201	0.0249837	0.0273674	0.030551
389	360.15	0.739964	Capecitabine	[M+H]+	18	1.68184	7.6627e-06	4.58463e-05	-1.56449	0.0432281	0.127858	0.0347047	0.0398747	0.0419647	0.0475521	0.0486126	0.0466599	0.122981	0.11085	0.156532	0.10662	0.110489	0.159675
383	353.128	10.7818	Cotinineglucuronide	[M+H]+	16	4.5712	3.93707e-14	1.7439e-11	19.1764	0.592485	1e-06	0.564225	0.621659	0.618839	0.582261	0.571328	0.596599	1e-06	1e-06	1e-06	1e-06	1e-06	1e-06
138	191.102	0.707057	Diaminopimelic acid	[M+H]+	1	1.23333	6.25678e-08	9.39849e-07	0.634808	0.123742	0.0796928	0.120273	0.127733	0.12364	0.125423	0.113828	0.131551	0.0798469	0.0794201	0.0820546	0.0727971	0.0776606	0.0863777
239	258.109	0.672281	Glycerophosphocholine	[M+H]+	3	4.98336	8.06429e-05	0.000351444	0.370576	3.39555	2.62637	3.27253	3.36483	3.53195	3.56535	2.94377	3.69488	2.53006	2.70431	2.63274	2.43842	2.66115	2.79154
120	175.119	0.611562	L-Arginine	[M+H]+	1	8.5409	2.23559e-09	9.28429e-08	0.979297	4.23089	2.14602	4.06341	4.56837	4.23815	4.07648	4.06378	4.37513	2.2733	2.19992	2.29494	1.8985	2.04065	2.16882
100	162.111	0.658969	L-Carnitine	[M+H]+	7	1.83982	2.90641e-07	3.33468e-06	0.989929	0.20017	0.100786	0.187921	0.186297	0.209147	0.213373	0.188433	0.215849	0.0826956	0.095537	0.106599	0.0898574	0.106025	0.124003
91	156.077	0.600955	L-Histidine	[M+H]+	2	3.1406	1.21469e-07	1.61806e-06	0.613898	0.820547	0.536169	0.762167	0.868108	0.840177	0.797093	0.790124	0.86561	0.562314	0.54729	0.551591	0.482922	0.519851	0.553044
28	116.07	0.699938	L-Proline	[M+H]+	2	2.31974	1.61108e-06	1.33815e-05	0.564198	0.492874	0.333346	0.444086	0.479024	0.510628	0.509186	0.490254	0.524068	0.322562	0.33015	0.327951	0.301213	0.336636	0.381564
150	205.097	4.02317	L-Tryptophan	[M+H]+	0	3.89532	5.35894e-06	3.40848e-05	0.641836	1.26979	0.813806	1.15763	1.28265	1.34679	1.26871	1.20957	1.35341	0.68093	0.789499	0.87423	0.736868	0.832154	0.969152
126	182.079	1.12728	L-Tyrosine	[M+H]+	11	6.88406	8.65093e-07	8.03626e-06	0.731969	3.50286	2.10901	3.27372	3.6248	3.69831	3.45874	3.23688	3.72474	1.90653	2.13753	2.30601	1.76272	2.14721	2.39405
455	423.18	4.72186	Lupinisoflavone G	[M+H]+	1	1.22046	1.40803e-08	2.77568e-07	1.32376	0.0711733	0.0284333	0.067475	0.0693108	0.0762586	0.0739542	0.0634833	0.076558	0.0223381	0.028434	0.0294788	0.0279212	0.0291101	0.0333173
32	118.086	0.69326	L-Valine	[M+H]+	6	4.80865	1.88994e-06	1.46916e-05	-0.434975	1.98343	2.68138	1.85456	2.00397	2.11207	2.04766	1.86296	2.01937	2.51475	2.76971	2.73566	2.51395	2.69527	2.85893
533	496.341	10.6388	LysoPC(16:0)	[M+H]+	2	3.49377	0.0476419	0.0960701	-0.696521	0.8909	1.44379	0.551772	0.887529	0.878027	0.821709	1.28272	0.923647	2.21551	0.924738	1.36134	0.81055	1.40478	1.94579
531	494.325	9.84709	LysoPC(16:1(9Z))	[M+H]+	9	2.29735	0.00374577	0.0111114	-1.63499	0.0878439	0.272831	0.0571807	0.0822463	0.0843458	0.0774084	0.125192	0.10069	0.425127	0.162158	0.247485	0.137471	0.266744	0.397999
561	522.357	10.9724	LysoPC(18:1(11Z))	[M+H]+	2	3.70341	0.00569782	0.0158372	-1.26821	0.352493	0.849022	0.212473	0.342732	0.348979	0.334201	0.520417	0.356155	1.30968	0.535579	0.801212	0.468435	0.820259	1.15896
592	544.338	10.9743	LysoPC(20:4(5Z,8Z,11Z,14Z))	[M+H]+	2	1.65509	0.00864589	0.0226914	-0.914943	0.116153	0.219006	0.0636903	0.106288	0.116186	0.115364	0.175977	0.119415	0.300545	0.15479	0.210494	0.137476	0.214276	0.296456
492	453.348	9.68651	N-stearoyl tryptophan	[M+H-H2O]+	0	1.3577	1.344e-07	1.72224e-06	-1.68426	0.0239728	0.0770429	0.0187198	0.0230629	0.0225433	0.020628	0.0374432	0.0214395	0.0752647	0.0721257	0.0818438	0.0665969	0.0791726	0.0872537
685	771.249	4.36266	O-b-D-Gal-(1->3)-O-[O-b-D-Gal-(1->4)-2-(acetylamino)-2-deoxy-b-D-Glc-(1->6)]-2-(acetylamino)-2-deoxy- D-Galactose	[M+Na]+	19	2.15059	1.25939e-05	6.78724e-05	0.617126	0.401209	0.261575	0.36051	0.408296	0.429198	0.403868	0.37427	0.431111	0.209403	0.259518	0.268458	0.247742	0.279365	0.304966
690	780.551	14.5592	PC(16:0/20:5(5E,8E,11E,14E,17E))	[M+H]+	4	1.31224	0.00791143	0.0211571	-2.53071	0.0151015	0.0872651	0.0279235	1e-06	1e-06	0.00515749	1e-06	0.0575251	0.0848553	0.0957056	0.145818	0.131665	0.0404432	0.0251042
520	482.325	10.058	PE(18:0/0:0)	[M+H]+	1	1.26653	0.00639675	0.0174367	0.908829	0.13562	0.0722337	0.0842335	0.137681	0.132262	0.125116	0.189677	0.144753	0.112699	0.0432595	0.0684223	0.0380107	0.0707521	0.100259
105	165.053	1.12918	Phenylpyruvic acid	[M+H]+	10	2.92787	1.26504e-06	1.08917e-05	0.756425	0.619874	0.366941	0.581405	0.646154	0.648576	0.608112	0.569097	0.665899	0.328019	0.372738	0.411827	0.299962	0.373837	0.415265
190	230.114	0.730307	S-4-benzyl-3-isobutyryloxazolidin-2-one	[M+H-H2O]+	16	1.57307	1.6786e-06	1.37802e-05	-2.79934	0.0119679	0.0833108	0.044634	0.00553451	0.00593458	0.00544042	0.00498566	0.00527812	0.0807155	0.0835242	0.0844022	0.0721686	0.0842907	0.0947638
74	146.165	0.546058	Spermidine	[M+H]+	1	2.1158	2.83483e-05	0.000137082	0.433635	0.541798	0.401144	0.517611	0.503545	0.545702	0.566157	0.554195	0.563581	0.352364	0.392473	0.410315	0.361193	0.440187	0.450334
555	516.307	9.84564	Taurocholic acid	[M+H]+	14	1.14949	0.00619343	0.0169479	-1.7727	0.0197287	0.0674114	0.0115201	0.0178626	0.0192963	0.0167849	0.0305216	0.0223867	0.108268	0.0355252	0.0604176	0.0307026	0.0643893	0.105165
6	72.0809	0.853445	Pyrrolidine	[M+H]+	2	1.00234	0.000171617	0.000716935	0.570311	0.0991793	0.0667944	0.0821772	0.0897902	0.102601	0.107167	0.110655	0.102685	0.05626	0.0661406	0.069539	0.0597018	0.0697252	0.0794001
7	84.0439	0.675184	1-Aminocyclopropanecarboxylic acid	[M+H-H2O]+	12	1.06979	8.11817e-06	4.73672e-05	1.33321	0.0588158	0.0233431	0.0654233	0.068127	0.0654521	0.0446486	0.0625549	0.0466889	0.0237125	0.0242438	0.0235026	0.0213391	0.0230187	0.0242418
36	120.081	2.09813	4-Hydroxy-2,6-dimethylaniline	[M+H-H2O]+	4	2.30262	0.00104648	0.00353501	0.439492	0.696025	0.513245	0.57757	0.652744	0.729132	0.719991	0.76208	0.734636	0.416248	0.491514	0.544289	0.47771	0.524211	0.625499
77	148.061	0.689536	L-Glutamic acid	[M+H]+	3	1.38401	0.000820784	0.00286559	0.222812	0.453561	0.388653	0.420034	0.455587	0.450177	0.469176	0.447192	0.479198	0.407566	0.394887	0.381502	0.344651	0.380701	0.422611
106	166.086	2.09806	4-Hydroxy-1-(3-pyridinyl)-1-butanone	[M+H]+	0	3.51833	0.00147487	0.00479844	0.424499	1.70653	1.27153	1.41779	1.5894	1.76577	1.741	1.90439	1.82083	1.02184	1.21498	1.30956	1.21512	1.32199	1.54572
133	188.071	4.02329	6-Chloro-N-(1-methylethyl)-1,3,5-triazine-2,4-diamine	[M+H]+	6	2.90036	7.60009e-06	4.58463e-05	0.654965	0.696473	0.442324	0.634708	0.693565	0.739885	0.693474	0.666709	0.750496	0.366624	0.431781	0.480276	0.392875	0.450033	0.532353
171	218.139	1.39025	Propionylcarnitine	[M+H]+	1	1.06788	0.0258274	0.0571602	-0.804311	0.0719812	0.125702	0.115938	0.112001	0.0763334	0.0428116	0.0228106	0.061992	0.114206	0.173907	0.125199	0.145217	0.123839	0.0718408
195	232.155	2.99146	Butyrylcarnitine	[M+H]+	1	1.13056	1.66953e-05	8.60354e-05	1.28701	0.0657275	0.0269352	0.0704621	0.0769671	0.072228	0.0618622	0.0449936	0.0678519	0.0359933	0.0242	0.0275085	0.027682	0.0245739	0.0216533
244	261.145	1.77842	gamma-Glutamylisoleucine	[M+H]+	1	1.07956	1.41536e-08	2.77568e-07	3.81827	0.0360979	0.00255898	0.0284494	0.0341757	0.0347538	0.0387361	0.0432475	0.0372246	0.00271778	0.00245532	0.00210984	0.00204885	0.00281687	0.00320521
339	325.097	10.7822	3,4,5-trihydroxy-6-{[(5-hydroxy-4-methylpent-1-en-3-yl)sulfanyl]oxy}oxane-2-carboxylic acid	[M+H]+	5	1.11748	7.41034e-14	1.7439e-11	15.113	0.0354376	1e-06	0.0332541	0.0358831	0.0378032	0.0343731	0.0357976	0.0355144	1e-06	1e-06	1e-06	1e-06	1e-06	1e-06
419	387.187	0.60788	A-Triols	[M+H]+	8	1.1372	7.91673e-09	1.80297e-07	0.986969	0.0746779	0.0376778	0.0685358	0.0765767	0.0754398	0.0754756	0.0710756	0.0809641	0.0381562	0.0369724	0.0404132	0.0329737	0.0369821	0.040569
472	432.219	0.643614	Acidissiminol epoxide	[M+Na]+	11	3.71496	4.69337e-09	1.43965e-07	1.2522	0.67887	0.284994	0.671951	0.711894	0.699266	0.67363	0.586082	0.730399	0.27713	0.29667	0.302225	0.268688	0.278121	0.287131
552	515.213	0.652561	2-[5-(2,4-dihydroxyphenyl)-6-(5-hydroxy-2,2-dimethyl-2H-chromene-6-carbonyl)-3-methylcyclohex-2-en-1-yl]benzene-1,3-diol	[M+H]+	12	1.88845	2.907e-06	2.05234e-05	1.00507	0.210643	0.104952	0.228646	0.213823	0.213842	0.217496	0.15861	0.231444	0.112898	0.116026	0.102204	0.0995004	0.102069	0.0970158
557	518.323	10.6398	LysoPC(18:3(6Z,9Z,12Z))	[M+H]+	3	1.19405	0.0349526	0.0741037	-0.372709	0.214538	0.27778	0.157666	0.227747	0.21646	0.204728	0.2555	0.225128	0.342728	0.22946	0.277692	0.203835	0.28184	0.331127
641	608.089	0.846496	Uridine diphosphate-N-acetylglucosamine	[M+H]+	0	1.21396	2.92847e-07	3.33468e-06	0.628247	0.119723	0.0774564	0.110946	0.125454	0.121928	0.124736	0.110493	0.124782	0.0755452	0.0855045	0.0779344	0.070264	0.0785092	0.076981
669	727.229	10.7853	Licorice glycoside C1	[M+H]+	9	5.22395	6.50419e-14	1.7439e-11	10.8375	0.774081	0.000423041	0.746703	0.798134	0.788793	0.760611	0.731759	0.818483	0.00242987	0.000104378	1e-06	1e-06	1e-06	1e-06
689	778.539	13.1702	PC(22:5(7Z,10Z,13Z,16Z,19Z)/14:1(9Z))	[M+H]+	1	1.84959	0.000623693	0.00228149	2.00232	0.151385	0.0377854	0.137205	0.152816	0.245407	0.159447	0.115166	0.0982663	0.077236	0.0189442	0.0442704	0.0476262	0.0281019	0.0105337
