# Supplementary material for: tpo3 and dur3, Aspergillus fumigatus Plasma Membrane Regulators of Polyamines, Regulate Polyamine Homeostasis and Susceptibility to Itraconazole
Source: Front Microbiol. 2020 Dec 16;11:563139. doi: 10.3389/fmicb.2020.563139 (PMC7772357; doi:10.3389/fmicb.2020.563139)
Supplement: Supplementary file 4 [file Table_4.XLSX]

## Sheet: WT-1ITC VS WT
gene id	gene name	description	GO_id	GO_term	KO_ID	KO_Description	kegg_id	kegg_term	locus	WT-1ITC-1_count	WT-1ITC-2_count	WT-1ITC-3_count	WT-1_count	WT-2_count	WT-3_count	WT-1ITC-1_FPKM	WT-1ITC-2_FPKM	WT-1ITC-3_FPKM	WT-1_FPKM	WT-2_FPKM	WT-3_FPKM	GroupWT-1ITC	GroupWT	log2FC	Pvalue	Qvalue	updown
gene1990	AFUB_084490	conserved hypothetical protein	GO:0008150|GO:0003674	biological_process|molecular_function	-	-	-	-	DS499600.1:1395160-1395577	4455	4604	4808	300	371	344	1266.07	1336.78	1234.16	77.8841	78.3928	86.4394	1279	80.9054	3.98264	0	0	UP
gene2005	AFUB_084640	extracellular endo-polygalacturonase%2C putative	GO:0045490|GO:0005576|GO:0004650	pectin catabolic process|extracellular region|polygalacturonase activity	K01184	EC:3.2.1.15[---]	ko01100|ko00040	Metabolic pathways|Pentose and glucuronate interconversions	DS499600.1:1439070-1440218	5523	5737	5978	234	244	214	447.224	474.622	437.224	17.3095	14.6903	15.3217	453.024	15.7739	4.84398	0	0	UP
gene2139	AFUB_085960	cell surface protein Mas1%2C putative	GO:0003674|GO:0005575|GO:0009405	molecular_function|cellular_component|pathogenesis	-	-	-	-	DS499600.1:1804392-1805542	8782	11015	9726	37	41	31	873.937	1119.91	874.216	3.36359	3.03361	2.72764	956.022	3.04161	8.29606	0	0	UP
gene2785	AFUB_078190	conserved hypothetical protein	GO:0003674|GO:0005575	molecular_function|cellular_component	-	-	-	-	DS499599.1:1754237-1755283	6416	6644	7481	37	55	49	543.353	574.858	572.236	2.86242	3.46317	3.66907	563.482	3.33155	7.40203	0	0	UP
gene2884	AFUB_079180	mutanase	GO:0008150|GO:0005575	biological_process|cellular_component	-	-	-	-	DS499599.1:2020921-2024862	372	381	511	13326	18117	13744	8.76077	9.16723	10.8697	286.693	317.233	286.191	9.59923	296.706	-4.94997	0	0	DOWN
gene3978	AFUB_049700	RTA1 domain protein%2C putative	GO:0003674	molecular_function	-	-	-	-	DS499597.1:234976-236026	1007	1096	1075	0	2	0	90.4641	100.594	87.2276	0	0.133564	0	92.7618	0.0445213	11.0248	0	0	UP
gene612	AFUB_095070	cell wall glucanase%2C putative	GO:0005975|GO:0009277|GO:0004553|GO:0019863	carbohydrate metabolic process|fungal-type cell wall|hydrolase activity, hydrolyzing O-glycosyl compounds|IgE binding	-	-	-	-	DS499602.1:616777-617966	2067	2112	2225	77	91	71	170.648	178.142	165.916	5.80722	5.58593	5.18276	171.569	5.5253	4.95659	0	0	UP
gene7874	AFUB_028410	von Willebrand domain protein	GO:0005575|GO:0008150|GO:0003674	cellular_component|biological_process|molecular_function	-	-	-	-	DS499595.1:3255010-3257970	9258	9529	10453	404	510	379	288.942	303.846	294.667	11.5184	11.8347	10.4587	295.818	11.2706	4.71408	0	0	UP
gene8382	AFUB_033480	RTA1 domain protein%2C putative	GO:0003674	molecular_function	-	-	-	-	DS499595.1:4692992-4694221	5154	5475	4845	34	27	32	421.969	457.966	358.284	2.54293	1.64361	2.31648	412.74	2.16767	7.57294	0	0	UP
gene9913	AFUB_014980	lipase/esterase%2C putative	GO:0005575	cellular_component	-	-	-	-	DS499594.1:4227544-4228786	5264	4672	5759	563	634	538	470.036	426.217	464.473	45.9242	42.0917	42.4757	453.575	43.4972	3.38235	0	0	UP
gene5336	AFUB_034540	lysophospholipase Plb3	GO:0046488|GO:0006660|GO:0004622|GO:0005576	phosphatidylinositol metabolic process|phosphatidylserine catabolic process|lysophospholipase activity|extracellular region	K13333	EC:3.1.1.5[---]	ko00564	Glycerophospholipid metabolism	DS499596.1:168256-170148	22072	21864	23623	2690	2934	2419	1033.84	1046.3	999.417	115.102	102.18	100.183	1026.52	105.822	3.27805	9.8979135225252e-319	8.63188038399618e-316	UP
gene8410	AFUB_033760	metalloproteinase%2C putative	GO:0005575	cellular_component	-	-	-	-	DS499595.1:4756900-4757568	880	962	930	10	7	10	116.633	130.265	111.332	1.2107	0.689826	1.17188	119.41	1.02414	6.86537	1.35283296121837e-312	0	UP
gene7303	AFUB_022700	differentiation regulator (Nrd1)%2C putative	GO:0005829|GO:0008266|GO:0000166|GO:1902625	cytosol|poly(U) RNA binding|nucleotide binding|negative regulation of induction of conjugation with cellular fusion by negative regulation of transcription from RNA polymerase II promoter	-	-	-	-	DS499595.1:1571151-1573667	280	268	328	2951	3378	2752	9.86369	9.64559	10.4365	94.9661	88.4776	85.7182	9.98191	89.7206	-3.16805	0	1.41e-306	DOWN
gene177	AFUB_098300	F-box domain protein	GO:0003674|GO:0005575|GO:0008150	molecular_function|cellular_component|biological_process	-	-	-	-	DS499603.1:49347-50183	1882	1655	1900	129	178	120	199.369	179.123	181.798	12.4838	14.0201	11.2399	186.763	12.5813	3.89186	3e-297	2.05e-294	UP
gene7182	AFUB_021500	conserved hypothetical protein	GO:0008150|GO:0005575|GO:0003674	biological_process|cellular_component|molecular_function	-	-	-	-	DS499595.1:1219961-1221505	4775	4739	4836	499	495	417	287.432	291.448	262.933	27.4398	22.1544	22.1943	280.605	23.9295	3.55168	5.73e-293	3.66e-290	UP
gene1989	AFUB_084480	1%2C3-beta-glucanosyltransferase%2C putative	GO:0042124|GO:0031505	1,3-beta-glucanosyltransferase activity|fungal-type cell wall organization	-	-	-	-	DS499600.1:1392139-1393936	1908	1924	2056	175	198	193	104.819	107.989	102.019	8.78247	8.0876	9.37481	104.942	8.74829	3.58445	7.01e-293	4.2e-290	UP
gene8197	AFUB_031630	extracellular aspartic endopeptidase%2C putative	GO:0005575	cellular_component	-	-	-	-	DS499595.1:4191760-4193158	3402	3851	3922	282	293	299	234.38	271.064	244.057	17.7482	15.0088	18.2138	249.834	16.9902	3.87819	5.13e-279	2.9e-276	UP
gene1482	AFUB_092260	AAA family ATPase%2C putative	GO:0008150|GO:0005575	biological_process|cellular_component	-	-	-	-	DS499601.1:1630435-1632423	2463	2768	3052	148	165	191	112.687	129.387	126.123	6.18571	5.6129	7.72657	122.732	6.50839	4.23707	5.36e-274	2.86e-271	UP
gene3763	AFUB_070950	conserved hypothetical protein	GO:0003674|GO:0005575|GO:0008150	molecular_function|cellular_component|biological_process	-	-	-	-	DS499598.1:2221938-2222541	2343	2682	2641	190	181	152	427.465	499.92	435.206	31.6664	24.5527	24.5197	454.197	26.9129	4.07695	1.35e-273	6.82e-271	UP
gene6941	AFUB_019090	transmembrane protein UsgS	GO:0008150|GO:0005575|GO:0003674	biological_process|cellular_component|molecular_function	-	-	-	-	DS499595.1:492313-493716	5081	4659	5207	680	859	652	409.191	383.339	378.759	50.027	51.4355	46.4267	390.43	49.2964	2.98551	1.07e-271	5.12e-269	UP
gene6619	AFUB_047320	conserved hypothetical protein	GO:0003674|GO:0005575|GO:0008150	molecular_function|cellular_component|biological_process	-	-	-	-	DS499596.1:3860206-3861276	1948	2059	2146	217	227	207	161.274	174.158	160.473	16.4117	13.9731	15.1527	165.302	15.1792	3.44494	6.17e-271	2.82e-268	UP
gene6532	AFUB_046450	conserved hypothetical protein	GO:0003674|GO:0005575|GO:0008150	molecular_function|cellular_component|biological_process	-	-	-	-	DS499596.1:3636715-3637021	1008	1370	1224	8	9	7	381.952	530.374	418.917	2.76916	2.53556	2.34521	443.748	2.54998	7.44311	3.58e-262	1.56e-259	UP
gene128	AFUB_101750	mitochondrial chaperone ATPase (Bcs1)%2C putative	GO:0008150|GO:0005575	biological_process|cellular_component	-	-	-	-	DS499604.1:358319-359860	3430	3336	3746	369	537	430	197.23	195.983	194.556	19.3831	22.9587	21.8621	195.923	21.4013	3.19452	4.85e-262	2.02e-259	UP
gene5617	AFUB_037340	NAD binding Rossmann fold oxidoreductase%2C putative	GO:0005575	cellular_component	-	-	-	-	DS499596.1:953274-954998	905	961	1000	50	47	52	46.5183	50.4675	46.4272	2.3478	1.79623	2.36332	47.8044	2.16912	4.46196	1.01e-252	4.05e-250	UP
gene4633	AFUB_056260	conserved hypothetical protein	GO:0003674|GO:0005575|GO:0008150	molecular_function|cellular_component|biological_process	-	-	-	-	DS499597.1:2120815-2121171	1264	1003	1500	41	46	46	313.937	254.513	336.5	9.30249	8.49472	10.1017	301.65	9.29964	5.01956	7.18e-241	2.76e-238	UP
gene5882	AFUB_039990	endo 1%2C5-alpha-arabinase	GO:0005575	cellular_component	-	-	-	-	DS499596.1:1724169-1725523	2659	2588	2732	384	498	381	188.916	187.857	175.319	24.9229	26.307	23.9342	184.03	25.0547	2.87679	7.9e-241	2.91e-238	UP
gene6657	AFUB_047700	DUF500 and UBA/TS-N domain protein	GO:0003674|GO:0005575|GO:0008150	molecular_function|cellular_component|biological_process	-	-	-	-	DS499596.1:3951782-3953203	3327	3872	3818	269	247	188	215.641	256.405	223.518	15.9276	11.9033	10.7741	231.855	12.8683	4.17133	1.25e-238	4.45e-236	UP
gene3609	AFUB_069410	conserved lysine-rich protein%2C putative	GO:0008150|GO:0005575	biological_process|cellular_component	-	-	-	-	DS499598.1:1831404-1833267	1880	1770	2072	14627	16092	12704	104.054	100.089	103.583	739.563	662.223	621.707	102.576	674.498	-2.71713	1.43e-234	4.89e-232	DOWN
gene6544	AFUB_046570	porphyromonas-type peptidyl-arginine deiminase superfamily	GO:0005575	cellular_component	K10536	EC:3.5.3.12[---]	ko01100|ko00330	Metabolic pathways|Arginine and proline metabolism	DS499596.1:3664222-3665403	6583	6955	6907	1011	1233	990	493.822	533.037	467.987	69.2813	68.7706	65.6637	498.282	67.9052	2.87537	2.25e-231	7.44e-229	UP
gene8614	AFUB_002040	kinesin family protein	GO:0005875|GO:0005524|GO:0008017|GO:0007018|GO:0003777	microtubule associated complex|ATP binding|microtubule binding|microtubule-based movement|microtubule motor activity	-	-	-	-	DS499594.1:569876-571249	12027	12026	12754	2229	2690	2174	776.13	792.888	743.399	131.403	129.069	124.045	770.806	128.173	2.58828	1.34e-223	4.28e-221	UP
gene6635	AFUB_047480	RTA1 domain protein%2C putative	GO:0003674	molecular_function	-	-	-	-	DS499596.1:3895364-3896496	540	480	573	15	14	7	44.4572	40.3741	42.609	1.12812	0.856998	0.509543	42.4801	0.831552	5.67484	1.61e-223	4.97e-221	UP
gene6880	AFUB_018480	short chain dehydrogenase/oxidoreductase%2C putative	GO:0005575	cellular_component	K00059	EC:1.1.1.100[---]	ko01100|ko01212|ko01040|ko00061|ko00780	Metabolic pathways|Fatty acid metabolism|Biosynthesis of unsaturated fatty acids|Fatty acid biosynthesis|Biotin metabolism	DS499595.1:327707-328551	5657	7710	5709	241	256	208	628.561	875.244	572.954	24.4623	21.1492	20.4347	692.253	22.0154	4.97471	4.1e-206	1.23e-203	UP
gene161	AFUB_102080	ankyrin repeat protein	GO:0003674|GO:0005575|GO:0008150	molecular_function|cellular_component|biological_process	-	-	-	-	DS499604.1:460081-465610	1696	1905	2107	230	300	251	28.4165	32.6102	31.8865	3.52039	3.7373	3.71845	30.971	3.65871	3.08151	2.5e-204	7.27e-202	UP
gene6659	AFUB_047720	allergen Asp F4-like%2C putative	GO:0008150|GO:0003674	biological_process|molecular_function	-	-	-	-	DS499596.1:3955633-3956706	475	518	487	4	8	7	39.2151	43.6921	36.3151	0.301706	0.491098	0.510966	39.7408	0.43459	6.51482	2.37e-201	6.69e-199	UP
gene569	AFUB_094630	hypothetical protein	GO:0005575|GO:0008150	cellular_component|biological_process	-	-	-	-	DS499602.1:497080-498138	700	738	675	31	29	23	58.6092	63.1303	51.047	2.37106	1.80534	1.70273	57.5955	1.95971	4.87725	1.35e-198	3.7e-196	UP
gene8058	AFUB_030240	oxalate decarboxylase%2C putative	GO:0008150|GO:0005575	biological_process|cellular_component	K01569	EC:4.1.1.2[---]	ko01100|ko00630	Metabolic pathways|Glyoxylate and dicarboxylate metabolism	DS499595.1:3801972-3803624	559	562	638	33	34	40	36.3914	37.3798	37.5151	1.96256	1.64571	2.30247	37.0954	1.97024	4.23479	6.55e-195	1.75e-192	UP
gene8050	AFUB_030160	endoglucanase%2C putative	GO:0005575	cellular_component	-	-	-	-	DS499595.1:3781139-3782133	803	734	880	45	49	70	81.5578	76.1657	80.7292	4.17519	3.70033	6.28629	79.4842	4.7206	4.07363	1.02e-193	2.63e-191	UP
gene8074	AFUB_030400	BCS1-like ATPase%2C putative	GO:0008150|GO:0005575	biological_process|cellular_component	-	-	-	-	DS499595.1:3862160-3863884	11317	9885	12581	2094	2563	1947	581.71	519.117	584.101	98.3264	97.9527	88.488	561.643	94.9224	2.56483	1.33e-193	3.36e-191	UP
gene8038	AFUB_030040	cutinase%2C putative	GO:0005575	cellular_component	-	-	-	-	DS499595.1:3747128-3748228	400	454	484	6	5	7	32.2134	37.3548	35.2063	0.441424	0.299365	0.498436	34.9248	0.413075	6.4017	1.7e-192	4.18e-190	UP
gene7233	AFUB_022010	tyrosine decarboxylase%2C putative	GO:0005575	cellular_component	K01593	EC:4.1.1.28[---]	ko01100|ko01110|ko00380|ko00350|ko04010|ko03020|ko00360|ko00340|ko00410|ko00720|ko00950|ko00521|ko00965|ko00901	Metabolic pathways|Biosynthesis of secondary metabolites|Tryptophan metabolism|Tyrosine metabolism|MAPK signaling pathway|RNA polymerase|Phenylalanine metabolism|Histidine metabolism|beta-Alanine metabolism|Carbon fixation pathways in prokaryotes|Isoquinoline alkaloid biosynthesis|Streptomycin biosynthesis|Betalain biosynthesis|Indole alkaloid biosynthesis	DS499595.1:1358169-1359689	3745	4066	4428	744	911	738	218.317	242.167	233.153	39.6211	39.4863	38.0395	231.212	39.049	2.56586	3.63e-192	8.71e-190	UP
gene9769	AFUB_013540	F-box domain protein	GO:0008150|GO:0005575|GO:0003674	biological_process|cellular_component|molecular_function	-	-	-	-	DS499594.1:3822112-3822588	788	837	809	63	57	41	146.478	158.959	135.829	10.698	7.87791	6.7386	147.089	8.43818	4.12361	1.57e-190	3.68e-188	UP
gene5390	AFUB_035080	F-box domain protein	GO:0003674|GO:0005575	molecular_function|cellular_component	-	-	-	-	DS499596.1:297876-299897	1025	895	1026	109	141	109	46.181	41.198	41.7527	4.48627	4.72335	4.34221	43.0439	4.51727	3.25228	1.91e-190	4.36e-188	UP
gene2310	AFUB_073440	integral membrane protein	GO:0003674	molecular_function	-	-	-	-	DS499599.1:351174-352137	5637	5294	4990	724	729	612	549.855	527.591	439.642	64.5145	52.8714	52.7831	505.696	56.723	3.15627	4.34e-185	9.69e-183	UP
gene3316	AFUB_066460	conserved hypothetical protein	GO:0005575|GO:0008150|GO:0003674	cellular_component|biological_process|molecular_function	-	-	-	-	DS499598.1:996966-999331	3695	4505	4577	536	559	423	141.279	175.983	158.067	18.7217	15.8916	14.3004	158.443	16.3046	3.28062	5.35e-185	1.17e-182	UP
gene2160	AFUB_086160	methionine aminopeptidase%2C type II%2C putative	GO:0005575	cellular_component	-	-	-	-	DS499600.1:1856478-1858414	1074	945	1259	130	140	130	56.4821	50.7752	59.804	6.24553	5.4743	6.04496	55.6871	5.9216	3.23329	2.73e-180	5.82e-178	UP
gene6380	AFUB_044940	RTA1 domain protein	GO:0003674	molecular_function	-	-	-	-	DS499596.1:3227339-3228288	910	1297	882	6	3	2	94.0412	136.94	82.3273	0.566443	0.230505	0.182731	104.436	0.32656	8.32106	2.27e-175	4.74e-173	UP
gene4146	AFUB_051380	integral membrane protein%2C putative	GO:0005575|GO:0008150|GO:0003674	cellular_component|biological_process|molecular_function	-	-	-	-	DS499597.1:691434-692316	402	362	435	2089	2468	1945	43.8429	40.3363	42.8509	208.128	200.13	187.559	42.3434	198.605	-2.2297	4.28e-174	8.74e-172	DOWN
gene6089	AFUB_042040	septin	GO:0030428	cell septum	-	-	-	-	DS499596.1:2294082-2295802	363	391	397	2549	2637	2314	19.366	21.312	19.1303	124.229	104.601	109.154	19.9361	112.661	-2.49854	2.73e-172	5.45e-170	DOWN
gene287	AFUB_099400	sterol 24-c-methyltransferase%2C putative	GO:0005634|GO:0006696|GO:0035690|GO:0005811|GO:0071210|GO:0003838|GO:0005741|GO:0005783|GO:0005886	nucleus|ergosterol biosynthetic process|cellular response to drug|lipid particle|protein insertion into membrane raft|sterol 24-C-methyltransferase activity|mitochondrial outer membrane|endoplasmic reticulum|plasma membrane	K00559	EC:2.1.1.41[---]	ko01100|ko01110|ko01130|ko00100	Metabolic pathways|Biosynthesis of secondary metabolites|Biosynthesis of antibiotics|Steroid biosynthesis	DS499603.1:347261-348516	25790	30139	24289	2890	3220	2725	2016.52	2407.65	1715.37	206.427	187.197	188.391	2046.51	194.005	3.399	2.16e-171	4.23e-169	UP
gene8390	AFUB_033560	C6 finger domain protein%2C putative	GO:0006355|GO:0008270|GO:0000981|GO:0005634	regulation of transcription, DNA-templated|zinc ion binding|sequence-specific DNA binding RNA polymerase II transcription factor activity|nucleus	-	-	-	-	DS499595.1:4708509-4710186	1428	1349	1643	206	274	258	79.4834	76.7138	82.6008	10.4745	11.3394	12.6973	79.5993	11.5038	2.79065	6.49e-170	1.25e-167	UP
gene2078	AFUB_085360	hypothetical protein	GO:0008150|GO:0005575|GO:0003674	biological_process|cellular_component|molecular_function	-	-	-	-	DS499600.1:1659612-1661090	5484	5309	5957	1188	1429	1302	328.771	325.179	322.568	65.0625	63.6973	69.0162	325.506	65.9253	2.30378	3.68e-169	6.92e-167	UP
gene2105	AFUB_085620	conserved hypothetical protein	GO:0005575	cellular_component	-	-	-	-	DS499600.1:1726190-1728083	1251	1248	1304	7235	7620	6671	69.2403	70.5715	65.1895	365.813	313.581	326.465	68.3338	335.286	-2.29472	1.35e-165	2.49e-163	DOWN
gene1309	AFUB_090530	metalloreductase%2C putative	GO:0005575	cellular_component	-	-	-	-	DS499601.1:1169348-1171249	598	599	533	20	28	21	27.8776	28.5295	22.4429	0.851735	0.970509	0.86558	26.2833	0.895942	4.8746	6.6e-165	1.19e-162	UP
gene2997	AFUB_063290	conserved hypothetical protein	GO:0005575	cellular_component	-	-	-	-	DS499598.1:136081-137096	918	818	890	110	96	90	93.5595	85.1749	81.9282	10.2413	7.27458	8.11016	86.8875	8.54202	3.3465	1.13e-163	2.01e-161	UP
gene2636	AFUB_076700	ATP citrate lyase subunit (Acl)%2C putatibe	GO:0005829|GO:0006099|GO:0005524|GO:0005634	cytosol|tricarboxylic acid cycle|ATP binding|nucleus	K01648	EC:2.3.3.8[---]	ko01100|ko01110|ko01130|ko01120|ko00020|ko00720	Metabolic pathways|Biosynthesis of secondary metabolites|Biosynthesis of antibiotics|Microbial metabolism in diverse environments|Citrate cycle (TCA cycle)|Carbon fixation pathways in prokaryotes	DS499599.1:1322885-1324407	3418	2941	3734	16570	20080	17324	207.437	182.357	204.685	918.66	906.088	929.621	198.16	918.123	-2.21202	2.95e-163	5.15e-161	DOWN
gene4495	AFUB_054870	poly(ADP)-ribose polymerase PARP%2C putative	GO:0005634|GO:0006471|GO:0097190|GO:0003950|GO:0006974|GO:0030436	nucleus|protein ADP-ribosylation|apoptotic signaling pathway|NAD+ ADP-ribosyltransferase activity|cellular response to DNA damage stimulus|asexual sporulation	K10798	EC:2.4.2.30[---]	ko03410|ko04212|ko04210|ko04214	Base excision repair|Longevity regulating pathway - worm|Apoptosis|Apoptosis - fly	DS499597.1:1721635-1723944	3509	3696	3826	696	925	767	150.524	161.983	148.24	27.2741	29.5025	29.0913	153.583	28.6226	2.42379	3.06e-163	5.24e-161	UP
gene4143	AFUB_051350	conserved hypothetical protein	GO:0003674|GO:0005575|GO:0008150	molecular_function|cellular_component|biological_process	-	-	-	-	DS499597.1:681987-682654	664	561	650	45	65	54	102.749	88.6922	90.8491	6.36115	7.47854	7.38834	94.0968	7.07601	3.73314	3.16e-163	5.32e-161	UP
gene8381	AFUB_033470	C6 transcription factor%2C putative	GO:0006355|GO:0008270|GO:0000981|GO:0005634	regulation of transcription, DNA-templated|zinc ion binding|sequence-specific DNA binding RNA polymerase II transcription factor activity|nucleus	-	-	-	-	DS499595.1:4690609-4692340	2005	2109	2128	342	309	259	106.2	114.13	101.807	16.5483	12.1691	12.1298	107.379	13.6157	2.97936	7.78e-163	1.29e-160	UP
gene6382	AFUB_044960	conserved hypothetical protein	GO:0008150|GO:0003674	biological_process|molecular_function	-	-	-	-	DS499596.1:3233099-3234300	3184	3254	3447	635	770	721	321.18	335.356	314.061	58.5151	57.7509	64.3064	323.533	60.1908	2.4263	3.1e-162	5.03e-160	UP
gene656	AFUB_095510	conserved hypothetical protein	GO:0005829|GO:0032153|GO:0006066|GO:0004026	cytosol|cell division site|alcohol metabolic process|alcohol O-acetyltransferase activity	-	-	-	-	DS499602.1:731530-732956	2000	1932	2474	451	508	403	135.267	133.5	151.133	27.8648	25.5457	24.0996	139.967	25.8367	2.43759	1.58e-161	2.53e-159	UP
gene6639	AFUB_047520	GNAT family acetyltransferase%2C putative	GO:0008150|GO:0005575	biological_process|cellular_component	-	-	-	-	DS499596.1:3915906-3916379	1669	1845	1884	358	398	358	312.207	352.611	318.321	61.1769	55.3557	59.2123	327.713	58.5816	2.48391	7.16e-160	1.13e-157	UP
gene8113	AFUB_030790	ABC multidrug transporter%2C putative	GO:0005886	plasma membrane	-	-	ko02010	ABC transporters	DS499595.1:3972001-3976754	2800	3879	2995	212	209	184	55.1709	78.0881	53.3024	3.81599	3.0619	3.20562	62.1871	3.36117	4.20958	7.01e-159	1.08e-156	UP
gene4160	AFUB_051520	conserved hypothetical protein	GO:0008150|GO:0003674	biological_process|molecular_function	-	-	-	-	DS499597.1:736730-737986	15737	13933	18063	2340	2955	2893	1110.07	1004.12	1150.84	150.787	154.981	180.435	1088.35	162.068	2.74747	1.14e-156	1.73e-154	UP
gene2511	AFUB_075450	conserved hypothetical protein	GO:0008150|GO:0005575|GO:0003674	biological_process|cellular_component|molecular_function	-	-	-	-	DS499599.1:968509-969758	1423	1344	1867	211	270	225	135.671	130.916	160.777	18.3773	19.1398	18.9674	142.455	18.8282	2.91954	3.06e-156	4.58e-154	UP
gene8471	AFUB_000610	RTA1 domain protein%2C putative	GO:0003674	molecular_function	-	-	-	-	DS499594.1:167026-168003	827	791	821	81	129	101	77.1062	75.3483	69.1393	6.89904	8.94265	8.32624	73.8646	8.05598	3.19675	9.54e-154	1.41e-151	UP
gene3277	AFUB_066070	PAP2 domain protein	GO:0008150	biological_process	K18693	EC:3.1.3.81 3.1.3.4[---]	ko01110|ko00564|ko00561	Biosynthesis of secondary metabolites|Glycerophospholipid metabolism|Glycerolipid metabolism	DS499598.1:879303-880649	2738	2532	2649	497	689	505	199.32	188.319	174.179	33.0516	37.2931	32.5051	187.273	34.2833	2.44956	9.07e-153	1.32e-150	UP
gene5838	AFUB_039550	RNA binding protein%2C putative	GO:0005575|GO:0008150	cellular_component|biological_process	-	-	ko01523	Antifolate resistance	DS499596.1:1621075-1624342	7999	7519	9011	2164	2445	2036	243.98	234.311	248.251	60.2969	55.4486	54.9086	242.181	56.8847	2.08997	2.02e-150	2.9e-148	UP
gene4282	AFUB_052740	mitochondrial DNA replication protein (Yhm2)%2C putative	GO:0005371|GO:0006843|GO:0000002|GO:0005886|GO:0015742|GO:0042645|GO:0003677	tricarboxylate secondary active transmembrane transporter activity|mitochondrial citrate transport|mitochondrial genome maintenance|plasma membrane|alpha-ketoglutarate transport|mitochondrial nucleoid|DNA binding	-	-	-	-	DS499597.1:1055265-1056452	1307	1201	1382	5789	6707	6075	129.195	121.291	123.389	522.75	492.939	530.96	124.625	515.549	-2.04851	9.78e-150	1.38e-147	DOWN
gene8314	AFUB_032800	conserved hypothetical protein	GO:0003674|GO:0005575|GO:0008150	molecular_function|cellular_component|biological_process	-	-	-	-	DS499595.1:4527042-4529426	1251	1404	1413	201	262	239	50.5805	57.9971	51.6019	7.42404	7.87626	8.54412	53.3931	7.94814	2.74797	5.12e-146	7.12e-144	UP
gene235	AFUB_098880	conserved hypothetical protein	GO:0003674|GO:0008150|GO:0005575	molecular_function|biological_process|cellular_component	-	-	-	-	DS499603.1:203953-205857	2442	2625	2747	572	666	473	123.8	135.962	125.786	26.4904	25.1039	21.2021	128.516	24.2655	2.40497	3.35e-145	4.59e-143	UP
gene5885	AFUB_040020	conserved hypothetical protein	GO:0008150|GO:0003674	biological_process|molecular_function	-	-	-	-	DS499596.1:1730177-1731087	5304	6761	7591	958	1111	971	540.566	703.995	698.782	89.1926	84.1884	87.4999	647.781	86.9603	2.89708	1.12e-144	1.52e-142	UP
gene4857	AFUB_058500	DUF221 domain protein%2C putative	GO:0003674	molecular_function	-	-	-	-	DS499597.1:2692589-2695629	304	322	282	1700	1991	1608	10.0167	10.8398	8.39262	51.1703	48.777	46.8468	9.74969	48.9313	-2.32733	2.37e-140	3.16e-138	DOWN
gene6634	AFUB_047470	C6 transcription factor%2C putative	GO:0000909|GO:0048315|GO:0030448|GO:0005634|GO:0006355|GO:0000981|GO:0070787|GO:0008270	sporocarp development involved in sexual reproduction|conidium formation|hyphal growth|nucleus|regulation of transcription, DNA-templated|sequence-specific DNA binding RNA polymerase II transcription factor activity|conidiophore development|zinc ion binding	-	-	-	-	DS499596.1:3893662-3895189	1299	1375	1421	311	346	312	80.8274	87.4109	79.8623	17.6778	16.0073	17.1651	82.7002	16.9501	2.2866	2.27e-138	2.99e-136	UP
gene5880	AFUB_039970	extracellular proline-rich protein	GO:0008150|GO:0005575|GO:0003674	biological_process|cellular_component|molecular_function	-	-	-	-	DS499596.1:1721859-1722434	655	586	674	82	102	96	100.829	92.1622	93.713	11.5312	11.6744	13.0664	95.5679	12.0907	2.98263	8.48e-137	1.1e-134	UP
gene1298	AFUB_090420	glutamine-serine-proline rich protein%2C putative	GO:0008150|GO:0003674	biological_process|molecular_function	-	-	-	-	DS499601.1:1142322-1143338	2096	2065	2139	423	612	469	182.74	183.94	168.443	33.6901	39.6723	36.1543	178.374	36.5055	2.28872	2.4e-136	3.07e-134	UP
gene5883	AFUB_040000	C6 transcription factor%2C putative	GO:0006351|GO:0005634|GO:0006355|GO:0003677|GO:0000981|GO:0008270	transcription, DNA-templated|nucleus|regulation of transcription, DNA-templated|DNA binding|sequence-specific DNA binding RNA polymerase II transcription factor activity|zinc ion binding	-	-	-	-	DS499596.1:1726810-1729262	2118	1966	2394	544	690	573	80.4617	76.3063	82.1458	18.8791	19.4897	19.2469	79.6379	19.2052	2.05196	7.63e-136	9.63e-134	UP
gene2635	AFUB_076690	ATP citrate lyase%2C subunit 1%2C putative	GO:0005829|GO:0006099|GO:0003824|GO:0048037|GO:0005634|GO:0046912|GO:0044262	cytosol|tricarboxylic acid cycle|catalytic activity|cofactor binding|nucleus|transferase activity, transferring acyl groups, acyl groups converted into alkyl on transfer|cellular carbohydrate metabolic process	K01648	EC:2.3.3.8[---]	ko01100|ko01110|ko01130|ko01120|ko00020|ko00720	Metabolic pathways|Biosynthesis of secondary metabolites|Biosynthesis of antibiotics|Microbial metabolism in diverse environments|Citrate cycle (TCA cycle)|Carbon fixation pathways in prokaryotes	DS499599.1:1318340-1321182	3339	3005	3872	16021	18656	17757	135.932	124.987	142.377	595.819	564.7	639.175	134.432	599.898	-2.15784	3.63e-135	4.52e-133	DOWN
gene8254	AFUB_032200	phospholipase D (PLD)%2C putative	GO:0005575	cellular_component	K01115	EC:3.1.4.4[---]	ko01100|ko01110|ko04144|ko00564|ko04071|ko00100|ko04014|ko04024|ko03060|ko04072|ko04390|ko04540|ko00565	Metabolic pathways|Biosynthesis of secondary metabolites|Endocytosis|Glycerophospholipid metabolism|Sphingolipid signaling pathway|Steroid biosynthesis|Ras signaling pathway|cAMP signaling pathway|Protein export|Phospholipase D signaling pathway|Hippo signaling pathway|Gap junction|Ether lipid metabolism	DS499595.1:4359898-4363462	19049	20649	21975	5449	6211	5298	510.897	565.814	532.339	133.505	123.856	125.637	536.35	127.666	2.0708	1.13e-134	1.38e-132	UP
gene626	AFUB_095210	cytochrome P450 alkane hydroxylase%2C putative	GO:0005575	cellular_component	-	-	-	-	DS499602.1:649137-650208	272	258	297	11	14	6	23.5753	22.8466	23.2511	0.870996	0.902235	0.459848	23.2243	0.74436	4.96349	4.92e-133	5.97e-131	UP
gene4446	AFUB_054380	hypothetical protein	GO:0008150|GO:0005575|GO:0003674	biological_process|cellular_component|molecular_function	-	-	-	-	DS499597.1:1582867-1583850	888	912	1199	52	57	91	80.0169	83.9609	97.5858	4.28042	3.81887	7.25027	87.1879	5.11652	4.09089	3.65e-132	4.38e-130	UP
gene2617	AFUB_076510	ceramide synthase membrane component (LAG1)%2C putative	GO:0046513|GO:0007009|GO:0001302|GO:0044182|GO:0016021|GO:0005783|GO:0050291|GO:0061576|GO:0009826	ceramide biosynthetic process|plasma membrane organization|replicative cell aging|filamentous growth of a population of unicellular organisms|integral component of membrane|endoplasmic reticulum|sphingosine N-acyltransferase activity|acyl-CoA ceramide synthase complex|unidimensional cell growth	K04709	EC:2.3.1.24[---]	ko01100|ko00600	Metabolic pathways|Sphingolipid metabolism	DS499599.1:1278570-1280011	181	138	185	1184	1410	1021	12.1306	9.44922	11.1989	72.4894	70.2613	60.5026	10.9262	67.7511	-2.63245	1.71e-131	2.03e-129	DOWN
gene9914	AFUB_014990	alpha-1%2C3-glucan synthase%2C putative	GO:0006582|GO:0005575|GO:0044117|GO:0009847	melanin metabolic process|cellular_component|growth of symbiont in host|spore germination	-	-	-	-	DS499594.1:4231657-4239048	1684	2017	2145	273	267	307	20.6266	25.2409	23.7307	3.05468	2.43158	3.32481	23.1994	2.93703	2.98166	1.27e-130	1.49e-128	UP
gene6164	AFUB_042790	Rho GTPase activator (Rgd1)%2C putative	GO:0071216|GO:0032153|GO:0005829|GO:1900444|GO:0007165|GO:0036180|GO:0005096|GO:0035024|GO:0071468|GO:0043547	cellular response to biotic stimulus|cell division site|cytosol|negative regulation of filamentous growth of a population of unicellular organisms in response to biotic stimulus|signal transduction|filamentous growth of a population of unicellular organisms in response to biotic stimulus|GTPase activator activity|negative regulation of Rho protein signal transduction|cellular response to acidity|…	-	-	-	-	DS499596.1:2490752-2493301	5639	5177	5962	1626	1774	1511	248.754	233.324	237.552	65.525	58.1855	58.9354	239.877	60.882	1.97821	1.84e-129	2.13e-127	UP
gene8642	AFUB_002320	conserved hypothetical protein	GO:0008150|GO:0005575|GO:0003674	biological_process|cellular_component|molecular_function	-	-	-	-	DS499594.1:645702-647022	772	765	860	158	179	129	51.8178	52.461	52.1384	9.68807	8.93323	7.6559	52.1391	8.75907	2.57352	4.82e-129	5.51e-127	UP
gene3753	AFUB_070850	ubiquitin conjugating enzyme%2C putative	GO:0005575|GO:0008150	cellular_component|biological_process	K10582	EC:2.3.2.23[---]	ko04120	Ubiquitin mediated proteolysis	DS499598.1:2200527-2204177	868	820	942	127	164	85	22.135	21.3642	21.6974	2.95856	3.10954	1.91655	21.7322	2.66155	3.0295	1.95e-127	2.2e-125	UP
gene6857	AFUB_018250	1%2C3-beta-glucanosyltransferase Gel1	GO:0042124|GO:0042123|GO:0009277|GO:0005886|GO:0031505	1,3-beta-glucanosyltransferase activity|glucanosyltransferase activity|fungal-type cell wall|plasma membrane|fungal-type cell wall organization	-	-	-	-	DS499595.1:264843-266262	8247	8518	9504	2312	2380	2256	538.072	567.801	560.079	137.801	115.455	130.145	555.317	127.8	2.11942	1.21e-126	1.35e-124	UP
gene8114	AFUB_030800	MFS drug transporter%2C putative	GO:0016021|GO:1903400|GO:1903401|GO:0000329|GO:0015174|GO:0089709|GO:1903785|GO:1903713	integral component of membrane|||fungal-type vacuole membrane|basic amino acid transmembrane transporter activity|||	-	-	-	-	DS499595.1:3978286-3980218	573	561	553	60	86	68	30.242	30.2504	26.362	2.89286	3.37477	3.17326	28.9514	3.14696	3.2016	9.6e-126	1.06e-123	UP
gene6700	AFUB_048130	endo-1%2C4-beta-xylanase (XlnA)%2C putative	GO:0031176|GO:0045493	endo-1,4-beta-xylanase activity|xylan catabolic process	-	-	-	-	DS499596.1:4061054-4061792	410	380	443	36	41	47	52.9165	50.1077	51.6427	4.24449	3.93442	5.36352	51.5556	4.51415	3.5136	2.53e-125	2.76e-123	UP
gene8652	AFUB_002420	extracellular SCP domain protein Pry1%2C putative	GO:0008150|GO:0005575|GO:0003674	biological_process|cellular_component|molecular_function	-	-	-	-	DS499594.1:676198-677046	613	591	598	59	101	64	68.8886	67.856	60.6997	6.05705	8.43923	6.35932	65.8147	6.95187	3.24294	2.59e-125	2.79e-123	UP
gene6688	AFUB_048010	conserved hypothetical protein	GO:0008150|GO:0005575|GO:0003674	biological_process|cellular_component|molecular_function	-	-	-	-	DS499596.1:4030299-4031708	983	1003	1024	189	257	205	69.1747	72.1121	65.0866	12.1499	13.4468	12.7553	68.7911	12.784	2.42788	8.71e-125	9.28e-123	UP
gene5761	AFUB_038780	conserved hypothetical protein	GO:0003674|GO:0008150|GO:0005575	molecular_function|biological_process|cellular_component	-	-	-	-	DS499596.1:1379107-1379676	5445	4405	5664	1067	1469	1032	847.007	700.082	795.812	151.625	169.904	141.943	780.967	154.491	2.33774	1.58e-124	1.67e-122	UP
gene2599	AFUB_076330	conserved hypothetical protein	GO:0003674|GO:0008150|GO:0005575	molecular_function|biological_process|cellular_component	-	-	-	-	DS499599.1:1230471-1231532	1221	1204	1237	293	321	266	113.841	114.69	104.172	24.9557	22.2527	21.9285	110.901	23.0456	2.26671	5.43e-124	5.66e-122	UP
gene6354	AFUB_044680	hypothetical protein	GO:0003674|GO:0008150|GO:0005575	molecular_function|biological_process|cellular_component	-	-	-	-	DS499596.1:3162179-3162848	1685	1628	1663	318	263	265	244.125	240.98	217.622	42.088	28.3309	33.947	234.242	34.7887	2.75131	7.42e-124	7.65e-122	UP
gene5492	AFUB_036090	extracellular serine-threonine rich protein	GO:0003674|GO:0005575|GO:0008150	molecular_function|cellular_component|biological_process	-	-	-	-	DS499596.1:578003-580479	18291	18373	18338	4383	4446	4309	750.841	770.556	679.924	164.362	135.698	156.398	733.773	152.152	2.26982	1.1e-123	1.12e-121	UP
gene3932	AFUB_049240	integral membrane protein%2C putative	GO:0008150|GO:0005575|GO:0003674	biological_process|cellular_component|molecular_function	-	-	-	-	DS499597.1:140310-140717	1585	1756	1696	396	467	394	344.456	389.89	332.911	78.6172	75.4594	75.7084	355.752	76.595	2.21555	4.19e-123	4.23e-121	UP
gene2879	AFUB_079130	arsenic methyltransferase Cyt19%2C putative	GO:0008150|GO:0005575|GO:0003674	biological_process|cellular_component|molecular_function	-	-	-	-	DS499599.1:2005147-2006211	682	792	803	117	143	100	67.1902	79.7187	71.4555	10.53	10.4749	8.71092	72.7881	9.90527	2.87743	4.81e-120	4.8e-118	UP
gene4053	AFUB_050450	GPI anchored protein%2C putative	GO:0003674|GO:0005575|GO:0008150	molecular_function|cellular_component|biological_process	-	-	-	-	DS499597.1:422941-423626	2592	2162	2867	656	745	614	371.887	316.916	371.537	85.9802	79.474	77.891	353.447	81.115	2.12345	1.22e-119	1.21e-117	UP
gene7810	AFUB_027770	C6 transcription factor%2C putative	GO:0008150|GO:0005575|GO:0003674	biological_process|cellular_component|molecular_function	-	-	-	-	DS499595.1:3084516-3086198	1892	1857	1995	543	703	551	113.427	113.742	108.028	29.7382	31.336	29.2073	111.732	30.0938	1.89251	7.63e-118	7.46e-116	UP
gene8871	AFUB_004590	endo-1%2C3-beta-glucanase Engl1	GO:0005576|GO:0016998|GO:0072324|GO:0009986|GO:0072000|GO:0052862|GO:0072317|GO:0052861|GO:0000920|GO:0006076|GO:0030428|GO:0009277|GO:0004338	extracellular region|cell wall macromolecule catabolic process|ascus epiplasm|cell surface|extracellular polysaccharide catabolic process involved in ascospore release from ascus|glucan endo-1,4-beta-glucanase activity, C-3 substituted reducing group|glucan endo-1,3-beta-D-glucosidase activity involved in ascospore release from ascus|glucan endo-1,3-beta-glucanase activity, C-3 substituted reduci…	-	-	-	-	DS499594.1:1288533-1292042	1601	1487	1857	442	535	472	48.5322	46.0535	50.845	12.2399	12.0583	12.651	48.4769	12.3164	1.97672	3.3e-117	3.2e-115	UP
gene5343	AFUB_034610	extracellular endo-1%2C5-alpha-L-arabinase%2C putative	GO:0046558|GO:0045490|GO:0005576|GO:2000895	arabinan endo-1,5-alpha-L-arabinosidase activity|pectin catabolic process|extracellular region|hemicellulose catabolic process	-	-	-	-	DS499596.1:185736-186968	333	345	289	10	6	4	30.5655	32.3534	23.9598	0.838467	0.409469	0.324602	28.9595	0.52418	5.78783	2.6e-116	2.5e-114	UP
gene6817	AFUB_017840	pectate lyase A	GO:0070051|GO:0030570|GO:0005575|GO:0005576|GO:0045490	fibrinogen binding|pectate lyase activity|cellular_component|extracellular region|pectin catabolic process	-	-	-	-	DS499595.1:160597-161770	848	863	951	169	240	189	77.8364	80.9303	78.8434	14.1707	16.3792	15.3388	79.2034	15.2962	2.37239	8.29e-116	7.87e-114	UP
gene6918	AFUB_018860	conserved serine proline-rich protein	GO:0008150|GO:0005575|GO:0003674	biological_process|cellular_component|molecular_function	-	-	-	-	DS499595.1:438435-441105	7794	6735	8447	1928	2519	2170	263.869	232.959	258.303	59.6285	63.4088	64.9579	251.71	62.6651	2.00603	4.47e-114	4.21e-112	UP
gene6353	AFUB_044670	fungal specific transcription factor%2C putative	GO:1900378|GO:0008270|GO:0003677|GO:0006351|GO:0005634|GO:0006355|GO:0000981|GO:0044550	positive regulation of secondary metabolite biosynthetic process|zinc ion binding|DNA binding|transcription, DNA-templated|nucleus|regulation of transcription, DNA-templated|sequence-specific DNA binding RNA polymerase II transcription factor activity|secondary metabolite biosynthetic process	-	-	-	-	DS499596.1:3161060-3162126	1904	1939	2187	370	292	353	176.963	184.123	183.596	31.4149	20.1786	29.0091	181.56	26.8675	2.75652	2.38e-113	2.22e-111	UP
gene6039	AFUB_041550	conserved hypothetical protein	GO:0003674|GO:0008150|GO:0005575	molecular_function|biological_process|cellular_component	-	-	-	-	DS499596.1:2147658-2148614	824	969	951	165	180	134	90.5352	108.775	94.3776	16.5613	14.7047	13.0179	97.8958	14.7613	2.72943	1.21e-112	1.12e-110	UP
gene4370	AFUB_053620	sulfur metabolism regulator SkpA%2C putative	GO:0043295	glutathione binding	-	-	ko04111|ko04141|ko04120|ko04110|ko04114|ko03030|ko04310|ko04341|ko04350|ko04710	Cell cycle - yeast|Protein processing in endoplasmic reticulum|Ubiquitin mediated proteolysis|Cell cycle|Oocyte meiosis|DNA replication|Wnt signaling pathway|Hedgehog signaling pathway - fly|TGF-beta signaling pathway|Circadian rhythm	DS499597.1:1348817-1349536	7750	7575	8638	2284	2760	1931	1440.61	1438.61	1450.3	387.847	381.459	317.374	1443.17	362.227	1.99428	1.33e-112	1.22e-110	UP
gene7902	AFUB_028690	calcineurin binding protein%2C putative	GO:0005622|GO:0071277|GO:0055074|GO:0003674|GO:0019722	intracellular|cellular response to calcium ion|calcium ion homeostasis|molecular_function|calcium-mediated signaling	-	-	-	-	DS499595.1:3327994-3328860	2404	2644	2741	728	821	717	245.855	276.261	253.193	68.0135	62.4283	64.8347	258.437	65.0922	1.98925	7.67e-112	6.94e-110	UP
gene3305	AFUB_066350	conserved hypothetical protein	GO:0003674|GO:0008150|GO:0005575	molecular_function|biological_process|cellular_component	-	-	-	-	DS499598.1:967721-968632	871	968	843	125	131	132	84.6813	96.152	74.0278	11.1019	9.46961	11.3471	84.9537	10.6395	2.99724	8.57e-112	7.68e-110	UP
gene2699	AFUB_077330	bifunctional pyrimidine biosynthesis protein (PyrABCN)%2C putative	GO:0005575|GO:0004088|GO:0006520|GO:0006807|GO:0004070|GO:0006207	cellular_component|carbamoyl-phosphate synthase (glutamine-hydrolyzing) activity|cellular amino acid metabolic process|nitrogen compound metabolic process|aspartate carbamoyltransferase activity|'de novo' pyrimidine nucleobase biosynthetic process	K11541	EC:6.3.5.5 2.1.3.2[---]	ko01100|ko00240|ko00250	Metabolic pathways|Pyrimidine metabolism|Alanine, aspartate and glutamate metabolism	DS499599.1:1488624-1495446	2010	1716	2324	7997	10148	8804	26.3563	22.989	27.5247	95.7932	98.9378	102.073	25.6234	98.9348	-1.94902	1.29e-111	1.14e-109	DOWN
gene399	AFUB_092930	aspartic-type endopeptidase (OpsB)%2C putative	GO:0031505|GO:0009405|GO:0004190|GO:0046658|GO:0006508|GO:0005783	fungal-type cell wall organization|pathogenesis|aspartic-type endopeptidase activity|anchored component of plasma membrane|proteolysis|endoplasmic reticulum	K06009	EC:3.4.23.41[---]	ko04011	MAPK signaling pathway - yeast	DS499602.1:25341-26962	6643	7099	7615	2154	2339	1882	403.99	441.08	418.287	119.666	105.762	101.198	421.119	108.875	1.95155	1.49e-111	1.31e-109	UP
gene8206	AFUB_031720	rRNA biogenesis protein RRP5%2C putative	GO:0005730|GO:0003723|GO:0006396	nucleolus|RNA binding|RNA processing	-	-	-	-	DS499595.1:4217709-4223304	496	415	595	2230	3110	2393	8.04152	6.87414	8.71307	33.0278	37.4895	34.3038	7.87624	34.9404	-2.14932	1.61e-111	1.41e-109	DOWN
gene8059	AFUB_030250	conserved hypothetical protein	GO:0003674|GO:0008150|GO:0005575	molecular_function|biological_process|cellular_component	-	-	-	-	DS499595.1:3803679-3804524	3338	3828	3449	775	772	646	349.849	409.901	326.501	74.2017	60.1595	59.8646	362.084	64.7419	2.48355	3.87e-111	3.35e-109	UP
gene2401	AFUB_074350	conserved hypothetical protein	GO:0005575|GO:0008150|GO:0003674	cellular_component|biological_process|molecular_function	-	-	-	-	DS499599.1:621249-623928	814	906	851	156	162	147	66.0946	75.1594	62.4122	11.5713	9.78025	10.5536	67.8887	10.6351	2.67434	8.67e-111	7.42e-109	UP
gene4977	AFUB_059690	rRNA methyltransferase Spb1%2C putative	GO:0030687|GO:0000466|GO:0005730|GO:0000463|GO:0044732|GO:0016435|GO:0008650|GO:0031167	preribosome, large subunit precursor|maturation of 5.8S rRNA from tricistronic rRNA transcript (SSU-rRNA, 5.8S rRNA, LSU-rRNA)|nucleolus|maturation of LSU-rRNA from tricistronic rRNA transcript (SSU-rRNA, 5.8S rRNA, LSU-rRNA)|mitotic spindle pole body|rRNA (guanine) methyltransferase activity|rRNA (uridine-2'-O-)-methyltransferase activity|rRNA methylation	-	-	-	-	DS499597.1:3039611-3042177	553	451	596	2233	3139	2518	20.5331	17.1088	19.9882	75.742	86.6591	82.6664	19.21	81.6892	-2.08828	9.69e-111	8.23e-109	DOWN
gene2223	AFUB_072570	FK506 suppressor Sfk1%2C putative	GO:0003674	molecular_function	-	-	-	-	DS499599.1:103468-104548	1112	1182	1252	288	350	310	114.916	124.798	116.864	27.1887	26.8929	28.3258	118.859	27.4692	2.11337	1.21e-110	1.01e-108	UP
gene2600	AFUB_076340	GPI-anchored cell wall protein Pst1%2C putative	GO:0008150|GO:0003674	biological_process|molecular_function	-	-	-	-	DS499599.1:1231742-1233057	1260	1275	1314	235	196	147	91.4996	94.5959	86.187	15.5896	10.5827	9.43863	90.7608	11.8703	2.93471	1.74e-110	1.45e-108	UP
gene803	AFUB_096980	conserved hypothetical protein	GO:0005575|GO:0008150|GO:0003674	cellular_component|biological_process|molecular_function	-	-	-	-	DS499602.1:1210467-1211837	778	683	756	155	163	134	52.3791	46.98	45.9725	9.53295	8.15939	7.97679	48.4439	8.55638	2.50124	1.28e-109	1.06e-107	UP
gene6062	AFUB_041770	ABC multidrug transporter%2C putative	GO:0016887|GO:0005886|GO:0016021|GO:0006810|GO:0005524|GO:0042626|GO:0000166|GO:0017111	ATPase activity|plasma membrane|integral component of membrane|transport|ATP binding|ATPase activity, coupled to transmembrane movement of substances|nucleotide binding|nucleoside-triphosphatase activity	-	-	ko02010	ABC transporters	DS499596.1:2214991-2219490	1125	1120	1311	349	381	322	22.3908	22.7745	23.5677	6.34541	5.63812	5.66651	22.911	5.88335	1.96133	2.33e-109	1.91e-107	UP
gene4302	AFUB_052940	conserved hypothetical protein	GO:0005575	cellular_component	-	-	-	-	DS499597.1:1112314-1113688	2422	2460	2586	770	933	774	189.878	197.038	183.117	55.1456	54.3846	53.652	190.011	54.3941	1.80456	5.24e-105	4.26e-103	UP
gene9754	AFUB_013390	DNA-directed RNA polymerase I subunit (Rpa190)%2C putative	GO:0006406|GO:0006351|GO:0003899|GO:0005829|GO:0003677|GO:0005730	mRNA export from nucleus|transcription, DNA-templated|DNA-directed RNA polymerase activity|cytosol|DNA binding|nucleolus	K02999	EC:2.7.7.6[---]	ko01100|ko00230|ko00240|ko03020	Metabolic pathways|Purine metabolism|Pyrimidine metabolism|RNA polymerase	DS499594.1:3779459-3784710	548	471	691	2462	3355	2672	9.63509	8.46076	10.9737	39.5441	43.8592	41.5389	9.68984	41.6474	-2.10368	6.97e-105	5.62e-103	DOWN
gene390	AFUB_100430	GPI anchored glycosyl hydrolase%2C putative	GO:0008150|GO:0005575	biological_process|cellular_component	-	-	-	-	DS499603.1:616976-618385	390	415	392	42	50	31	28.5316	31.0187	25.9027	2.80691	2.71975	2.00522	28.4843	2.51063	3.50405	8.99e-105	7.19e-103	UP
gene8745	AFUB_003350	salicylate hydroxylase%2C putative	GO:0005575	cellular_component	-	-	-	-	DS499594.1:919657-920997	1082	1033	1349	276	348	277	74.7182	72.8808	84.1413	17.4111	17.8678	16.9131	77.2468	17.3973	2.15061	1.57e-104	1.25e-102	UP
gene9401	AFUB_009860	conserved hypothetical protein	GO:0008150	biological_process	-	-	-	-	DS499594.1:2791417-2793579	388	322	414	1441	1987	1557	16.4058	13.9103	15.8112	55.6606	62.4678	58.2101	15.3757	58.7795	-1.93466	5.63e-102	4.42e-100	DOWN
gene9360	AFUB_009450	hypothetical protein	GO:0003674|GO:0005575|GO:0008150	molecular_function|cellular_component|biological_process	-	-	-	-	DS499594.1:2665858-2667395	1105	1011	1291	250	324	299	67.4776	63.0757	71.2069	13.9462	14.7108	16.144	67.2534	14.9337	2.17104	6.06e-102	4.72e-100	UP
gene1036	AFUB_087800	farnesyl-diphosphate farnesyltransferase%2C putative	GO:0005741|GO:0051996|GO:0006696|GO:0007163|GO:0005789|GO:0005886|GO:0016021|GO:0004310	mitochondrial outer membrane|squalene synthase activity|ergosterol biosynthetic process|establishment or maintenance of cell polarity|endoplasmic reticulum membrane|plasma membrane|integral component of membrane|farnesyl-diphosphate farnesyltransferase activity	K00801	EC:2.5.1.21[---]	ko01100|ko01110|ko01130|ko00100|ko00909	Metabolic pathways|Biosynthesis of secondary metabolites|Biosynthesis of antibiotics|Steroid biosynthesis|Sesquiterpenoid and triterpenoid biosynthesis	DS499601.1:321547-323155	954	950	1067	3308	4045	3210	59.7378	60.7768	60.3481	189.228	188.327	177.725	60.2876	185.093	-1.61832	1.07e-101	8.31e-100	DOWN
gene3746	AFUB_070780	extracellular salicylate hydroxylase/monooxygenase%2C putative	GO:0005575	cellular_component	-	-	-	-	DS499598.1:2181464-2182964	805	866	857	192	219	170	50.7302	55.7573	48.7808	11.0533	10.2614	9.47246	51.7561	10.2624	2.33436	3.4e-101	2.61e-99	UP
gene3567	AFUB_068990	phosphatidylinositol phospholipase C	GO:0005575	cellular_component	K01771	EC:4.6.1.13[---]	ko00562	Inositol phosphate metabolism	DS499598.1:1716804-1718237	2251	2136	2421	702	813	757	139.184	134.937	135.21	39.6525	37.3765	41.3861	136.444	39.4717	1.78941	3.84e-101	2.92e-99	UP
gene2386	AFUB_074200	HEAT repeat protein (DRIM)%2C putative	GO:0008150|GO:0003674	biological_process|molecular_function	-	-	-	-	DS499599.1:577869-585772	188	135	204	932	1290	1024	2.15118	1.57821	2.10837	9.7421	10.9749	10.3601	1.94592	10.359	-2.41236	4.71e-101	3.56e-99	DOWN
gene5650	AFUB_037670	LipA and NB-ARC domain protein	GO:0005575|GO:0008150|GO:0003674	cellular_component|biological_process|molecular_function	-	-	-	-	DS499596.1:1047173-1052036	850	886	797	156	149	140	17.219	18.3373	14.5829	2.88688	2.24423	2.5076	16.713	2.54624	2.71453	1.34e-100	1e-98	UP
gene1419	AFUB_091630	DNA damage-inducible v-SNARE binding protein Ddi1%2C putative	GO:0005575	cellular_component	-	-	-	-	DS499601.1:1487712-1488980	3388	3319	3939	1139	1388	1193	246.638	246.853	259.001	75.7459	75.1276	76.7893	250.83	75.8876	1.72478	2.45e-99	1.82e-97	UP
gene7523	AFUB_024900	DNA ligase Cdc9%2C putative	GO:0003910|GO:0006266|GO:0005739|GO:0071897|GO:0005634|GO:0006281|GO:0005524|GO:0003677|GO:0006310|GO:1903461	DNA ligase (ATP) activity|DNA ligation|mitochondrion|DNA biosynthetic process|nucleus|DNA repair|ATP binding|DNA binding|DNA recombination|	K10747	EC:6.5.1.1 6.5.1.6 6.5.1.7[---]	ko03420|ko03030|ko03410|ko03430	Nucleotide excision repair|DNA replication|Base excision repair|Mismatch repair	DS499595.1:2291449-2294533	3001	2961	3480	920	1255	954	97.4692	98.2547	102.089	27.2966	30.3067	27.3964	99.271	28.3332	1.80888	9.56e-99	7.06e-97	UP
gene99	AFUB_101480	conserved hypothetical protein	GO:0003674|GO:0008150|GO:0005575	molecular_function|biological_process|cellular_component	-	-	-	-	DS499604.1:287668-288486	703	796	820	161	145	121	76.1089	88.0454	80.1848	15.923	11.6719	11.5827	81.4464	13.0592	2.64079	1.24e-98	9.11e-97	UP
gene8415	AFUB_000050	RTM1-like protein%2C putative	GO:0003674	molecular_function	-	-	-	-	DS499594.1:16046-17088	166	215	191	0	2	0	17.095	22.621	17.7661	0	0.15311	0	19.1607	0.0510366	8.5524	1.49e-97	1.08e-95	UP
gene6363	AFUB_044770	conserved hypothetical protein	GO:0008150|GO:0005575|GO:0003674	biological_process|cellular_component|molecular_function	-	-	-	-	DS499596.1:3182698-3183340	247	313	376	11	14	14	41.0128	53.0983	56.3909	1.66859	1.72844	2.05535	50.1673	1.81746	4.78675	3.09e-97	2.23e-95	UP
gene3484	AFUB_068160	conserved hypothetical protein	GO:0003674|GO:0005575|GO:0008150	molecular_function|cellular_component|biological_process	-	-	-	-	DS499598.1:1464981-1466102	1639	1339	1523	396	381	346	129.524	108.11	108.71	28.5881	22.3867	24.1763	115.448	25.0504	2.20434	3.36e-97	2.4e-95	UP
gene4816	AFUB_058090	ABC transporter%2C putative	GO:0016887|GO:0016021|GO:0055085|GO:0005524|GO:0000166|GO:0044550|GO:0017111|GO:0042626	ATPase activity|integral component of membrane|transmembrane transport|ATP binding|nucleotide binding|secondary metabolite biosynthetic process|nucleoside-triphosphatase activity|ATPase activity, coupled to transmembrane movement of substances	-	-	ko04071|ko04310|ko02010|ko01523|ko00903	Sphingolipid signaling pathway|Wnt signaling pathway|ABC transporters|Antifolate resistance|Limonene and pinene degradation	DS499597.1:2579576-2584161	26061	25250	29019	7540	10687	8067	515.565	510.349	518.529	136.264	157.196	141.107	514.814	144.856	1.82944	5.13e-97	3.64e-95	UP
gene3135	AFUB_064660	60S ribosome biogenesis protein Mak11%2C putative	GO:0003674	molecular_function	-	-	-	-	DS499598.1:516758-518371	149	116	143	759	1123	811	8.48517	6.74913	7.35546	39.4853	47.5497	40.8357	7.52992	42.6236	-2.50095	5.45e-97	3.85e-95	DOWN
gene9811	AFUB_013960	conserved hypothetical protein	GO:0003674	molecular_function	-	-	-	-	DS499594.1:3923656-3924702	1531	1600	1806	522	530	489	129.656	138.437	138.144	40.3837	33.3723	36.6159	135.412	36.7906	1.87995	6.09e-97	4.27e-95	UP
gene1636	AFUB_080970	hypothetical protein	GO:0003674|GO:0005575|GO:0008150	molecular_function|cellular_component|biological_process	-	-	-	-	DS499600.1:356094-358150	1624	1854	1711	440	543	447	76.9209	89.7184	73.1992	19.0383	19.1228	18.7201	79.9462	18.9604	2.07604	2.59e-96	1.8e-94	UP
gene8455	AFUB_000450	FAD binding domain protein	GO:0005575	cellular_component	K09828	EC:1.3.1.72 1.3.1.-[---]	ko01100|ko01110|ko00100	Metabolic pathways|Biosynthesis of secondary metabolites|Steroid biosynthesis	DS499594.1:129896-131422	4503	4389	5064	1576	2011	1537	261.473	260.378	265.593	83.5987	86.8221	78.9119	262.481	83.1109	1.65911	1.62e-95	1.12e-93	UP
gene3520	AFUB_068520	3-ketosteroid reductase	GO:0005741|GO:0005789|GO:0005811|GO:0000253|GO:0006696	mitochondrial outer membrane|endoplasmic reticulum membrane|lipid particle|3-keto sterol reductase activity|ergosterol biosynthetic process	K09827	EC:1.1.1.270[---]	ko01100|ko01130|ko00100	Metabolic pathways|Biosynthesis of antibiotics|Steroid biosynthesis	DS499598.1:1589472-1590940	334	321	349	1406	1448	1311	21.8883	21.4924	20.6581	84.1725	70.555	75.9649	21.3463	76.8974	-1.84895	1.97e-95	1.35e-93	DOWN
gene2210	AFUB_072440	WW domain protein	GO:0003674	molecular_function	-	-	-	-	DS499599.1:66117-69865	2371	2350	2429	757	750	634	57.9148	58.6461	53.5899	16.8916	13.6211	13.6927	56.7169	14.7352	1.94452	2.91e-95	1.98e-93	UP
gene4371	AFUB_053630	ABC multidrug transporter Mdr1	GO:0035690	cellular response to drug	K05658	EC:3.6.3.44[---]	ko04310|ko02010|ko00061	Wnt signaling pathway|ABC transporters|Fatty acid biosynthesis	DS499597.1:1353981-1358174	10930	10589	11661	3289	4532	3605	239.293	236.852	230.591	65.7796	73.7721	69.7843	235.579	69.7787	1.75535	2.49e-94	1.68e-92	UP
gene9433	AFUB_010180	CCAAT-box-binding transcription factor	GO:0030690|GO:0000027|GO:0005730|GO:0003729|GO:0035690	Noc1p-Noc2p complex|ribosomal large subunit assembly|nucleolus|mRNA binding|cellular response to drug	-	-	-	-	DS499594.1:2879364-2882868	278	255	371	1244	1663	1355	7.38233	6.91833	8.89855	30.1777	32.8347	31.8149	7.73307	31.6091	-2.03123	2.93e-94	1.97e-92	DOWN
gene5719	AFUB_038360	RTA1 domain protein%2C putative	GO:0003674	molecular_function	-	-	-	-	DS499596.1:1268739-1269745	2300	2248	2460	658	845	779	226.595	226.272	218.905	59.2197	61.8972	67.8582	223.924	62.9917	1.82977	4.13e-94	2.75e-92	UP
gene4535	AFUB_055270	DSB repair complex subunit Ku70%2C putative	GO:0003684|GO:0000723|GO:0006348|GO:0000784|GO:0042162|GO:0043564|GO:0004003|GO:0006303	damaged DNA binding|telomere maintenance|chromatin silencing at telomere|nuclear chromosome, telomeric region|telomeric DNA binding|Ku70:Ku80 complex|ATP-dependent DNA helicase activity|double-strand break repair via nonhomologous end joining	-	-	ko03450	Non-homologous end-joining	DS499597.1:1831778-1834034	3622	3582	4142	1340	1623	1286	154.922	156.532	160.02	52.3586	51.615	48.6351	157.158	50.8696	1.62734	5.69e-94	3.77e-92	UP
gene3005	AFUB_063370	ribosome biogenesis (Nop4)%2C putative	GO:0008150	biological_process	-	-	ko03008	Ribosome biogenesis in eukaryotes	DS499598.1:157197-159419	171	125	192	902	1351	994	6.82057	5.09387	6.9171	32.8662	40.0657	35.0554	6.27718	35.9958	-2.51964	6.21e-94	4.08e-92	DOWN
gene7214	AFUB_021820	WD repeat protein	GO:0003674|GO:0008150	molecular_function|biological_process	-	-	-	-	DS499595.1:1303136-1305369	161	111	168	857	1274	943	6.5907	4.6424	6.21172	32.0483	38.7764	34.132	5.81494	34.9856	-2.58892	6.51e-94	4.25e-92	DOWN
gene561	AFUB_094550	amidophosphoribosyltransferase	GO:0009113|GO:0006189|GO:0004044|GO:0005737|GO:0046083|GO:0009116	purine nucleobase biosynthetic process|'de novo' IMP biosynthetic process|amidophosphoribosyltransferase activity|cytoplasm|adenine metabolic process|nucleoside metabolic process	K00764	EC:2.4.2.14[---]	ko01100|ko01110|ko01130|ko00230|ko00250	Metabolic pathways|Biosynthesis of secondary metabolites|Biosynthesis of antibiotics|Purine metabolism|Alanine, aspartate and glutamate metabolism	DS499602.1:475424-477359	463	431	464	1593	2056	1513	23.4321	22.2854	21.2103	73.6486	77.3653	67.7037	22.3093	72.9059	-1.70839	8.89e-94	5.76e-92	DOWN
gene7621	AFUB_025880	carbamoyl-phosphate synthase%2C large subunit	GO:0005524|GO:0006807|GO:0003824|GO:0005739|GO:0008152	ATP binding|nitrogen compound metabolic process|catalytic activity|mitochondrion|metabolic process	K01955	EC:6.3.5.5[---]	ko01100|ko00240|ko00250	Metabolic pathways|Pyrimidine metabolism|Alanine, aspartate and glutamate metabolism	DS499595.1:2551651-2555429	1347	1178	1574	4864	6829	5515	33.8535	30.2478	35.7304	111.673	127.61	122.553	33.2773	120.612	-1.85777	9.1e-94	5.86e-92	DOWN
gene4542	AFUB_055340	DUF914 domain membrane protein	GO:0003674	molecular_function	-	-	-	-	DS499597.1:1857598-1859058	396	306	332	1594	1877	1425	26.8443	21.1929	20.3279	98.7105	94.6049	85.4112	22.7884	92.9089	-2.02752	9.37e-94	5.99e-92	DOWN
gene1299	AFUB_090430	sterol glucosyltransferase%2C putative	GO:0005575	cellular_component	-	-	-	-	DS499601.1:1144925-1147477	3443	3929	3756	659	991	868	129.138	150.561	127.245	22.5798	27.6365	28.7859	135.648	26.3341	2.36486	3.49e-93	2.22e-91	UP
gene8349	AFUB_033150	integral membrane protein	GO:0003674|GO:0008150|GO:0005575	molecular_function|biological_process|cellular_component	-	-	-	-	DS499595.1:4617222-4619605	1325	1206	1376	416	489	435	51.9383	48.2983	48.7179	14.8965	14.2519	15.0766	49.6515	14.7417	1.75194	5.35e-93	3.37e-91	UP
gene2738	AFUB_077720	hypothetical protein	GO:0003674|GO:0005575|GO:0008150	molecular_function|cellular_component|biological_process	-	-	-	-	DS499599.1:1589692-1590902	454	445	441	65	91	73	36.168	36.2195	31.7326	4.7304	5.39019	5.14202	34.7067	5.08754	2.77017	8.37e-93	5.25e-91	UP
gene3274	AFUB_066040	nucleolar GTPase%2C putative	GO:0044732|GO:0005525|GO:0000055|GO:0005654|GO:0030687|GO:0005730	mitotic spindle pole body|GTP binding|ribosomal large subunit export from nucleus|nucleoplasm|preribosome, large subunit precursor|nucleolus	-	-	ko03008	Ribosome biogenesis in eukaryotes	DS499598.1:870245-872400	360	301	448	1545	2203	1688	18.9663	16.2017	21.3185	74.3579	86.2954	78.6314	18.8288	79.7616	-2.08275	1.17e-92	7.3e-91	DOWN
gene9758	AFUB_013430	SUN domain protein (Adg3)%2C putative	GO:0003674|GO:0008150|GO:0005575	molecular_function|biological_process|cellular_component	-	-	-	-	DS499594.1:3796167-3797696	154	151	186	1031	990	854	9.66371	9.68085	10.5423	59.1016	46.1902	47.3831	9.96228	50.8916	-2.35288	3.62e-92	2.24e-90	DOWN
gene7016	AFUB_019840	hypothetical protein	GO:0003674|GO:0008150|GO:0005575	molecular_function|biological_process|cellular_component	-	-	-	-	DS499595.1:697104-697553	197	216	233	8	17	15	38.8166	43.4829	41.4673	1.43996	2.49058	2.6133	41.2556	2.18128	4.24134	3.43e-91	2.11e-89	UP
gene5365	AFUB_034830	hypothetical protein	GO:0008150|GO:0005575|GO:0003674	biological_process|cellular_component|molecular_function	-	-	-	-	DS499596.1:242478-243355	1127	1222	1160	318	339	285	113.813	126.082	105.81	29.337	25.4544	25.4483	115.235	26.7465	2.10716	9.5e-91	5.81e-89	UP
gene4144	AFUB_051360	MFS sugar transporter%2C putative	GO:0055085|GO:0016021|GO:0022891|GO:0022857|GO:0016020	transmembrane transport|integral component of membrane|substrate-specific transmembrane transporter activity|transmembrane transporter activity|membrane	-	-	-	-	DS499597.1:683538-685452	1678	1628	2035	5886	6669	5631	95.7426	94.9032	104.876	306.798	282.922	284.081	98.5072	291.267	-1.56404	2.02e-90	1.23e-88	DOWN
gene4141	AFUB_051330	isoflavone reductase family protein	GO:0032178|GO:0005783|GO:0071934|GO:0031520|GO:0015234	medial membrane band|endoplasmic reticulum|thiamine transmembrane transport|plasma membrane of cell tip|thiamine transmembrane transporter activity	-	-	-	-	DS499597.1:674021-676237	545	447	547	1828	2050	1728	29.0233	24.3204	26.3109	88.9292	81.1702	81.3649	26.5515	83.8215	-1.65853	4.47e-90	2.7e-88	DOWN
gene5197	AFUB_061900	conserved hypothetical protein	GO:0003674|GO:0008150|GO:0005575	molecular_function|biological_process|cellular_component	-	-	-	-	DS499597.1:3611974-3613073	1181	1030	1389	293	394	336	100.592	89.6322	106.86	22.7981	24.9518	25.3044	99.028	24.3515	2.02383	7.96e-90	4.77e-88	UP
gene5464	AFUB_035810	nucleolar protein nop5	GO:0000447|GO:0003729|GO:0032040|GO:0031428|GO:0030686|GO:0000472|GO:0000480	endonucleolytic cleavage in ITS1 to separate SSU-rRNA from 5.8S rRNA and LSU-rRNA from tricistronic rRNA transcript (SSU-rRNA, 5.8S rRNA, LSU-rRNA)|mRNA binding|small-subunit processome|box C/D snoRNP complex|90S preribosome|endonucleolytic cleavage to generate mature 5'-end of SSU-rRNA from (SSU-rRNA, 5.8S rRNA, LSU-rRNA)|endonucleolytic cleavage in 5'-ETS of tricistronic rRNA transcript (SSU-rR…	-	-	ko03008	Ribosome biogenesis in eukaryotes	DS499596.1:514754-516709	1125	958	1236	3749	5293	4178	56.166	48.8653	55.7363	170.984	196.479	184.431	53.5892	183.964	-1.77941	9.86e-90	5.88e-88	DOWN
gene9615	AFUB_012000	oleate delta-12 desaturase	GO:0005575|GO:0003674	cellular_component|molecular_function	K10256	EC:1.14.19.6 1.14.19.22[---]	ko01212|ko01040	Fatty acid metabolism|Biosynthesis of unsaturated fatty acids	DS499594.1:3368508-3369981	908	742	956	3675	3718	3311	57.0993	47.6719	54.3001	211.116	173.839	184.098	53.0238	189.684	-1.83889	1.18e-89	6.99e-88	DOWN
gene5716	AFUB_038330	eukaryotic translation initiation factor 3 subunit CLU1/TIF31%2C putative	GO:0008150|GO:0005575|GO:0003674	biological_process|cellular_component|molecular_function	-	-	-	-	DS499596.1:1259631-1263634	1188	1044	1286	3791	5070	4383	26.7828	24.0466	26.1866	78.0751	84.9848	87.3686	25.672	83.4761	-1.70117	1.62e-89	9.51e-88	DOWN
gene6751	AFUB_017180	C6 transcription factor Aro80%2C putative	GO:0005634|GO:0006355|GO:0000981|GO:0008270	nucleus|regulation of transcription, DNA-templated|sequence-specific DNA binding RNA polymerase II transcription factor activity|zinc ion binding	-	-	-	-	DS499595.1:3011-6116	1500	1477	1803	454	630	502	52.0349	52.3477	56.4933	14.3872	16.2494	15.3975	53.6253	15.3447	1.80517	1.9e-89	1.11e-87	UP
gene8846	AFUB_004350	cytochrome P450 sterol C-22 desaturase%2C putative	GO:0009055|GO:0020037|GO:0005506|GO:0006696|GO:0005783|GO:0055114|GO:0000249|GO:0004497	electron carrier activity|heme binding|iron ion binding|ergosterol biosynthetic process|endoplasmic reticulum|oxidation-reduction process|C-22 sterol desaturase activity|monooxygenase activity	K09831	EC:1.14.19.41[---]	ko01100|ko01130|ko00100	Metabolic pathways|Biosynthesis of antibiotics|Steroid biosynthesis	DS499594.1:1212794-1214520	1828	1708	1862	6433	6898	5682	103.502	98.8038	95.2248	332.74	290.395	284.457	99.1769	302.53	-1.609	3.27e-89	1.9e-87	DOWN
gene8208	AFUB_031740	conserved hypothetical protein	GO:0003674|GO:0005575|GO:0008150	molecular_function|cellular_component|biological_process	-	-	-	-	DS499595.1:4226024-4227564	7360	6585	7857	2707	3087	2545	445.76	407.467	429.811	149.772	139.012	136.287	427.679	141.69	1.59379	6.12e-88	3.54e-86	UP
gene2675	AFUB_077090	DEAD box RNA helicase (Hca4)%2C putative	GO:0008150	biological_process	-	-	-	-	DS499599.1:1413303-1415735	220	165	258	977	1300	1065	8.25164	6.32288	8.74045	33.4757	36.2537	35.3191	7.77166	35.0162	-2.17173	1.12e-87	6.44e-86	DOWN
gene5992	AFUB_041090	PX domain protein	GO:0005829|GO:0035091|GO:0005739|GO:0005634|GO:0007154	cytosol|phosphatidylinositol binding|mitochondrion|nucleus|cell communication	-	-	-	-	DS499596.1:1992922-1997594	4919	4447	5650	1774	2132	1725	121.967	112.654	126.536	40.1827	39.3049	37.8181	120.386	39.1019	1.62235	6.46e-87	3.69e-85	UP
gene6796	AFUB_017630	GNAT family acetyltransferase%2C putative	GO:0005575|GO:0008150	cellular_component|biological_process	-	-	-	-	DS499595.1:115381-116242	696	720	765	161	226	191	80.9876	85.5963	80.4024	17.1141	19.5529	19.651	82.3288	18.7727	2.13276	9.3e-87	5.28e-85	UP
gene8828	AFUB_004170	DUF726 domain protein	GO:0003674|GO:0008150	molecular_function|biological_process	-	-	-	-	DS499594.1:1160879-1164302	4998	5185	5741	1960	2110	1799	131.775	139.669	136.717	47.2076	41.3631	41.9384	136.054	43.503	1.64499	1.81e-86	1.02e-84	UP
gene1120	AFUB_088640	RNA polymerase I subunit Rpa43%2C putative	GO:0005575	cellular_component	-	-	-	-	DS499601.1:557497-558783	294	209	289	1185	1712	1306	20.255	14.7111	17.9838	74.58	87.6965	79.5559	17.65	80.6108	-2.19131	7.25e-86	4.07e-84	DOWN
gene630	AFUB_095250	oleate delta-12 desaturase	GO:0005575|GO:0003674	cellular_component|molecular_function	K10256	EC:1.14.19.6 1.14.19.22[---]	ko01212|ko01040	Fatty acid metabolism|Biosynthesis of unsaturated fatty acids	DS499602.1:665950-667252	308	209	325	2095	1979	1594	22.9299	15.8969	21.8542	142.48	109.545	104.926	20.227	118.984	-2.55641	4.54e-85	2.52e-83	DOWN
gene7167	AFUB_021350	cytochrome P450 monooxygenase%2C putative	GO:0005575	cellular_component	K07440	EC:1.14.14.25[---]	ko00120	Primary bile acid biosynthesis	DS499595.1:1172975-1174718	1884	1989	2204	621	548	516	102.171	110.203	107.958	30.765	22.0963	24.7423	106.778	25.8679	2.04538	4.54e-85	2.52e-83	UP
gene10024	AFUB_016090	fatty acid elongase (Gig30)%2C putative	GO:0008150|GO:0003674	biological_process|molecular_function	-	-	-	-	DS499594.1:4562281-4563993	537	409	560	2300	2368	1928	28.9098	22.4961	27.2306	113.114	94.7862	91.7743	26.2121	99.8916	-1.93013	1.08e-84	5.93e-83	DOWN
gene273	AFUB_099260	glycine dehydrogenase	GO:0030170|GO:0004375|GO:0006544|GO:0003824|GO:0005739|GO:0055114|GO:0006546	pyridoxal phosphate binding|glycine dehydrogenase (decarboxylating) activity|glycine metabolic process|catalytic activity|mitochondrion|oxidation-reduction process|glycine catabolic process	K00281	EC:1.4.4.2[---]	ko01100|ko01110|ko01130|ko01200|ko00260|ko00630	Metabolic pathways|Biosynthesis of secondary metabolites|Biosynthesis of antibiotics|Carbon metabolism|Glycine, serine and threonine metabolism|Glyoxylate and dicarboxylate metabolism	DS499603.1:317299-318360	353	331	442	1508	2387	1796	29.4723	28.2346	33.3319	115.016	148.178	132.584	30.3463	131.926	-2.12014	1.71e-84	9.36e-83	DOWN
gene5028	AFUB_060200	conserved hypothetical protein	GO:0005829|GO:0070086|GO:0005886|GO:0005794|GO:0016567|GO:0031625|GO:0030136|GO:0005634|GO:0002092	cytosol|ubiquitin-dependent endocytosis|plasma membrane|Golgi apparatus|protein ubiquitination|ubiquitin protein ligase binding|clathrin-coated vesicle|nucleus|positive regulation of receptor internalization	-	-	-	-	DS499597.1:3151605-3153182	688	561	619	2873	3136	2308	38.6586	32.2057	31.4157	147.473	131.017	114.666	34.0933	131.052	-1.94258	2.42e-84	1.32e-82	DOWN
gene4151	AFUB_051430	NAP family protein	GO:0003674	molecular_function	-	-	-	-	DS499597.1:703004-704197	487	361	585	2041	2618	2217	40.5456	30.7069	43.9915	155.23	162.06	163.201	38.4146	160.164	-2.05982	3.13e-84	1.7e-82	DOWN
gene9870	AFUB_014550	ATP-dependent RNA helicase (Drs1)%2C putative	GO:0008150	biological_process	-	-	-	-	DS499594.1:4093286-4095834	387	313	393	1325	1937	1499	13.7643	11.3736	12.625	43.0503	51.2229	47.1397	12.5876	47.1377	-1.90487	1.01e-83	5.46e-82	DOWN
gene5762	AFUB_038790	vacuolar sorting protein 35	GO:0008565|GO:0000329|GO:0006886|GO:0005829|GO:0030906|GO:0045053|GO:0005768|GO:0042147	protein transporter activity|fungal-type vacuole membrane|intracellular protein transport|cytosol|retromer complex, inner shell|protein retention in Golgi apparatus|endosome|retrograde transport, endosome to Golgi	-	-	ko04144	Endocytosis	DS499596.1:1380610-1383527	6095	5966	6889	2467	2815	2288	204.94	204.951	209.222	75.7777	70.3761	68.0227	206.371	71.3922	1.53141	2.14e-83	1.15e-81	UP
gene3199	AFUB_065290	ribosome biogenesis protein Pescadillo%2C putative	GO:0003674	molecular_function	-	-	-	-	DS499598.1:675093-677260	566	378	584	2523	3678	3113	24.7464	16.885	23.0625	100.77	119.564	120.342	21.5647	113.559	-2.3967	2.84e-83	1.51e-81	DOWN
gene6096	AFUB_042110	mitochondrial carrier protein (Rim2)%2C putative	GO:0016021|GO:0005829|GO:0015218|GO:0005743|GO:1990519|GO:0005634	integral component of membrane|cytosol|pyrimidine nucleotide transmembrane transporter activity|mitochondrial inner membrane||nucleus	-	-	-	-	DS499596.1:2307879-2309096	242	214	211	914	1208	909	18.6263	16.8282	14.6687	64.2653	69.1308	61.8613	16.7077	65.0858	-1.96183	5.55e-83	2.94e-81	DOWN
gene3367	AFUB_067000	conserved hypothetical protein	GO:0005575	cellular_component	-	-	-	-	DS499598.1:1123738-1124960	1885	1828	1783	574	672	478	149.765	148.385	127.953	41.6611	39.6974	33.5793	142.034	38.3126	1.89035	6.81e-83	3.59e-81	UP
gene2708	AFUB_077420	meiotic recombination protein Mre11	GO:0034599|GO:0030145|GO:0007131|GO:0030870|GO:0004519|GO:0031573|GO:0034613|GO:0035861|GO:0090529|GO:0004527|GO:0000729|GO:0000909|GO:0004518|GO:0006303|GO:0030437	cellular response to oxidative stress|manganese ion binding|reciprocal meiotic recombination|Mre11 complex|endonuclease activity|intra-S DNA damage checkpoint|cellular protein localization|site of double-strand break|cell septum assembly|exonuclease activity|DNA double-strand break processing|sporocarp development involved in sexual reproduction|nuclease activity|double-strand break repair via no…	-	-	ko03440|ko03450	Homologous recombination|Non-homologous end-joining	DS499599.1:1517429-1519835	1546	1392	1653	523	670	480	58.208	53.5458	56.214	17.9884	18.756	15.9793	55.9893	17.5746	1.67166	2.1e-82	1.1e-80	UP
gene7525	AFUB_024920	secreted dipeptidyl peptidase	GO:0008233|GO:0005575	peptidase activity|cellular_component	-	-	-	-	DS499595.1:2295708-2298331	3958	4118	4219	14170	15008	12859	162.025	172.229	155.996	529.9	456.795	465.432	163.416	484.042	-1.56658	2.34e-82	1.22e-80	DOWN
gene5686	AFUB_038030	rRNA processing protein Nop9%2C putative	GO:0005730|GO:0000472|GO:0000480|GO:0030686|GO:0000447|GO:0000056|GO:0003729|GO:0030688	nucleolus|endonucleolytic cleavage to generate mature 5'-end of SSU-rRNA from (SSU-rRNA, 5.8S rRNA, LSU-rRNA)|endonucleolytic cleavage in 5'-ETS of tricistronic rRNA transcript (SSU-rRNA, 5.8S rRNA, LSU-rRNA)|90S preribosome|endonucleolytic cleavage in ITS1 to separate SSU-rRNA from 5.8S rRNA and LSU-rRNA from tricistronic rRNA transcript (SSU-rRNA, 5.8S rRNA, LSU-rRNA)|ribosomal small subunit ex…	-	-	-	-	DS499596.1:1164663-1166762	129	115	186	730	1010	775	5.44671	4.96085	7.09344	28.157	31.7073	28.9328	5.83367	29.599	-2.34307	3.26e-82	1.69e-80	DOWN
gene3039	AFUB_063700	Glutamate/Leucine/Phenylalanine/Valine dehydrogenase%2C putative	GO:0055114|GO:0005829|GO:0005576|GO:0004354|GO:0006537|GO:0005634	oxidation-reduction process|cytosol|extracellular region|glutamate dehydrogenase (NADP+) activity|glutamate biosynthetic process|nucleus	K00262	EC:1.4.1.4[---]	ko01100|ko00250|ko00220|ko00910	Metabolic pathways|Alanine, aspartate and glutamate metabolism|Arginine biosynthesis|Nitrogen metabolism	DS499598.1:259437-260874	4763	3641	4968	16196	20091	15793	306.698	239.532	288.941	952.7	961.888	899.163	278.391	937.917	-1.75235	4.5e-82	2.32e-80	DOWN
gene1874	AFUB_083330	rRNA maturation protein (Nop14)%2C putative	GO:0005730|GO:0005739|GO:0000480|GO:0030515|GO:0000472|GO:0000447|GO:0030692|GO:0032040	nucleolus|mitochondrion|endonucleolytic cleavage in 5'-ETS of tricistronic rRNA transcript (SSU-rRNA, 5.8S rRNA, LSU-rRNA)|snoRNA binding|endonucleolytic cleavage to generate mature 5'-end of SSU-rRNA from (SSU-rRNA, 5.8S rRNA, LSU-rRNA)|endonucleolytic cleavage in ITS1 to separate SSU-rRNA from 5.8S rRNA and LSU-rRNA from tricistronic rRNA transcript (SSU-rRNA, 5.8S rRNA, LSU-rRNA)|Noc4p-Nop14p …	-	-	-	-	DS499600.1:997120-999928	241	190	296	1030	1401	1146	7.79318	6.27715	8.64542	30.4265	33.6843	32.7661	7.57192	32.2923	-2.09246	8.04e-82	4.12e-80	DOWN
gene6598	AFUB_047110	conserved hypothetical protein	GO:0016021|GO:0016811|GO:0006672	integral component of membrane|hydrolase activity, acting on carbon-nitrogen (but not peptide) bonds, in linear amides|ceramide metabolic process	-	-	-	-	DS499596.1:3803659-3804958	175	179	205	12	19	10	17.0141	17.7802	18.0021	1.06581	1.37345	0.859638	17.5988	1.09963	4.00038	1.14e-81	5.84e-80	UP
gene4395	AFUB_053870	BAR domain protein	GO:0003674|GO:0008150	molecular_function|biological_process	-	-	-	-	DS499597.1:1430792-1432354	853	931	786	178	178	158	54.9261	61.2482	45.7142	10.4705	8.52204	8.99563	53.9628	9.32941	2.53211	1.24e-80	6.32e-79	UP
gene8479	AFUB_000690	conserved hypothetical protein	GO:0008150|GO:0005575|GO:0003674	biological_process|cellular_component|molecular_function	-	-	-	-	DS499594.1:181152-182166	6807	6159	6677	2408	2817	2144	626.749	579.377	555.287	202.541	192.849	174.545	587.138	189.978	1.62787	2.71e-80	1.37e-78	UP
gene9752	AFUB_013370	snoRNP assembly factor Naf1%2C putative	GO:0005575	cellular_component	-	-	-	-	DS499594.1:3775049-3777064	124	128	107	586	784	625	5.45375	5.75169	4.25067	23.5445	25.6379	24.3051	5.15204	24.4958	-2.24932	2.89e-80	1.45e-78	DOWN
gene8164	AFUB_031300	DUF323 domain protein	GO:1903255|GO:0005634|GO:0033194|GO:0052699|GO:0061686|GO:0052707|GO:0052706|GO:0044876|GO:1903257|GO:1903253|GO:0005829	|nucleus|response to hydroperoxide|ergothioneine biosynthetic process||N-alpha,N-alpha,N-alpha-trimethyl-L-histidine biosynthesis from histidine|histidine N-methyltransferase activity||||cytosol	K20246	EC:2.1.1.44 1.14.99.51[---]	ko00340	Histidine metabolism	DS499595.1:4108065-4110954	1055	957	1187	367	415	359	36.9011	34.1989	37.5003	11.7266	10.7926	11.1026	36.2001	11.2073	1.69156	3.58e-80	1.79e-78	UP
gene9800	AFUB_013850	Fasciclin domain family	GO:0003674	molecular_function	-	-	-	-	DS499594.1:3890472-3892026	4797	4689	5118	1908	2192	1883	283.558	283.183	273.257	103.031	96.34	98.4162	279.999	99.2625	1.4961	3.73e-80	1.85e-78	UP
gene3142	AFUB_064720	microtubule associated protein (Ytm1)%2C putative	GO:0003674	molecular_function	-	-	-	-	DS499598.1:533987-535520	177	143	190	778	1098	994	10.6981	8.83045	10.3726	42.9568	49.3434	53.1207	9.96705	48.4737	-2.28196	3.95e-80	1.95e-78	DOWN
gene6858	AFUB_018260	cellobiose dehydrogenase%2C putative	GO:0005575	cellular_component	K00108	EC:1.1.99.1[---]	ko01100|ko00260	Metabolic pathways|Glycine, serine and threonine metabolism	DS499595.1:267497-270034	525	502	636	142	148	117	18.8999	18.4636	20.6802	4.66987	3.96145	3.72415	19.3479	4.11849	2.23199	2.23e-79	1.1e-77	UP
gene5614	AFUB_037310	F-box and WD40 domain protein%2C putative	GO:0005575|GO:0008150|GO:0003674	cellular_component|biological_process|molecular_function	-	-	ko04120|ko04114|ko04310|ko04070|ko04390|ko04341|ko04340|ko04710|ko04624	Ubiquitin mediated proteolysis|Oocyte meiosis|Wnt signaling pathway|Phosphatidylinositol signaling system|Hippo signaling pathway|Hedgehog signaling pathway - fly|Hedgehog signaling pathway|Circadian rhythm|Toll and Imd signaling pathway	DS499596.1:943912-946009	158	154	177	647	898	717	6.85729	6.82857	6.93852	25.6518	28.9778	27.5143	6.8748	27.3813	-1.9938	3.58e-79	1.75e-77	DOWN
gene8396	AFUB_033620	integral membrane protein	GO:0005575	cellular_component	K20024	EC:5.1.3.34[---]	ko00561	Glycerolipid metabolism	DS499595.1:4724779-4725945	4189	4099	3841	1150	1159	854	318.276	318.189	263.594	79.8196	65.4741	57.3713	300.02	67.555	2.15092	6.36e-79	3.1e-77	UP
gene7966	AFUB_029320	calcium/calmodulin-dependent protein kinase%2C putative	GO:0006468|GO:0004713|GO:0004683|GO:0005829|GO:0042752|GO:0005524|GO:0034599|GO:0070787|GO:0030437|GO:0048315|GO:0031505|GO:0030448|GO:0000909|GO:0040009|GO:0000086	protein phosphorylation|protein tyrosine kinase activity|calmodulin-dependent protein kinase activity|cytosol|regulation of circadian rhythm|ATP binding|cellular response to oxidative stress|conidiophore development|ascospore formation|conidium formation|fungal-type cell wall organization|hyphal growth|sporocarp development involved in sexual reproduction|regulation of growth rate|G2/M transition…	K08794	EC:2.7.11.17[---]	ko04922|ko04925	Glucagon signaling pathway|Aldosterone synthesis and secretion	DS499595.1:3529997-3531498	6769	6423	6918	2300	2927	2557	459.916	445.867	424.553	142.758	147.866	153.613	443.445	148.079	1.58239	6.61e-79	3.2e-77	UP
gene4148	AFUB_051400	C6 transcription factor%2C putative	GO:0006351|GO:0001071|GO:0005634|GO:0008270|GO:0003677	transcription, DNA-templated|nucleic acid binding transcription factor activity|nucleus|zinc ion binding|DNA binding	-	-	-	-	DS499597.1:694177-696768	904	912	886	264	306	254	35.4356	36.5241	31.3692	9.45353	8.91837	8.80338	34.443	9.05843	1.92688	1.36e-78	6.56e-77	UP
gene6023	AFUB_041390	nucleolin protein Nsr1%2C putative	GO:0008150|GO:0005575	biological_process|cellular_component	-	-	ko01523	Antifolate resistance	DS499596.1:2101758-2103504	1829	1794	2149	6485	10000	8223	98.8256	99.0356	104.879	320.099	401.743	392.852	100.914	371.565	-1.88049	1.41e-78	6.77e-77	DOWN
gene8736	AFUB_003260	Phosphotransferase enzyme family domain protein	GO:0008150|GO:0005575|GO:0003674	biological_process|cellular_component|molecular_function	-	-	-	-	DS499594.1:901016-902210	1105	976	1215	360	453	374	89.4772	80.7446	88.8637	26.63	27.2735	26.7772	86.3618	26.8936	1.68313	1.6e-78	7.65e-77	UP
gene9074	AFUB_006610	ribosome biogenesis protein Ssf2%2C putative	GO:0000747|GO:0005730|GO:0019843|GO:0000027	conjugation with cellular fusion|nucleolus|rRNA binding|ribosomal large subunit assembly	-	-	-	-	DS499594.1:1871553-1872955	209	186	228	820	1229	937	13.8502	12.5931	13.6471	49.641	60.5554	54.9024	13.3635	55.0329	-2.042	1.82e-78	8.62e-77	DOWN
gene5240	AFUB_062330	GABA permease%2C putative	GO:0015171|GO:0003333|GO:0016020	amino acid transmembrane transporter activity|amino acid transmembrane transport|membrane	-	-	-	-	DS499597.1:3704238-3706209	1431	1604	1538	4893	5826	5050	75.5257	86.4913	73.3178	235.911	228.622	235.662	78.4449	233.398	-1.57304	3.35e-78	1.58e-76	DOWN
gene3015	AFUB_063470	ribosomal biogenesis protein Gar2	GO:0008150|GO:0005575	biological_process|cellular_component	-	-	-	-	DS499598.1:176165-177820	553	467	574	1675	2379	1951	32.0478	27.6505	30.0457	88.676	102.509	99.9709	29.9147	97.0518	-1.6979	1.29e-77	6.06e-76	DOWN
gene8319	AFUB_032850	conserved hypothetical protein	GO:0003674|GO:0005575|GO:0008150	molecular_function|cellular_component|biological_process	-	-	-	-	DS499595.1:4546839-4550018	402	319	410	1361	2052	1563	11.9531	9.69083	11.0113	36.9686	45.3656	41.0922	10.8851	41.1421	-1.91826	2.24e-77	1.05e-75	DOWN
gene7884	AFUB_028510	small nucleolar ribonucleoprotein complex subunit%2C putative	GO:0003674	molecular_function	-	-	-	-	DS499595.1:3284020-3285697	130	103	112	579	868	640	7.16841	5.80271	5.57819	29.1659	35.5869	31.2034	6.1831	31.9854	-2.37101	3.01e-77	1.4e-75	DOWN
gene2392	AFUB_074260	DNA-directed RNA polymerase I subunit beta (Rpa2)%2C putative	GO:0003899|GO:0005634|GO:0006351|GO:0003677|GO:0042752	DNA-directed RNA polymerase activity|nucleus|transcription, DNA-templated|DNA binding|regulation of circadian rhythm	K03002	EC:2.7.7.6[---]	ko01100|ko00230|ko00240|ko03020	Metabolic pathways|Purine metabolism|Pyrimidine metabolism|RNA polymerase	DS499599.1:598482-602317	484	343	541	1975	2942	2372	11.5736	8.37978	11.6848	43.143	52.307	50.1514	10.5461	48.5338	-2.20229	4.17e-77	1.93e-75	DOWN
gene7746	AFUB_027140	rRNA assembly protein Mis3%2C putative	GO:0005730|GO:0032040|GO:0030686|GO:0003723|GO:0000447	nucleolus|small-subunit processome|90S preribosome|RNA binding|endonucleolytic cleavage in ITS1 to separate SSU-rRNA from 5.8S rRNA and LSU-rRNA from tricistronic rRNA transcript (SSU-rRNA, 5.8S rRNA, LSU-rRNA)	-	-	-	-	DS499595.1:2907257-2908460	296	256	312	989	1435	1125	24.3692	21.5329	23.2007	74.3812	87.8402	81.8926	23.0342	81.3713	-1.82074	7.52e-77	3.47e-75	DOWN
gene9621	AFUB_012060	RNA-binding La domain protein	GO:0000166|GO:0006396|GO:0003676|GO:0005634|GO:0030529|GO:0003723	nucleotide binding|RNA processing|nucleic acid binding|nucleus|ribonucleoprotein complex|RNA binding	-	-	ko00950	Isoquinoline alkaloid biosynthesis	DS499594.1:3392502-3393753	630	495	660	2145	3266	2562	46.6671	37.4618	44.1583	145.15	179.878	167.8	42.7624	164.276	-1.94171	1.25e-76	5.73e-75	DOWN
gene5733	AFUB_038500	hydroxymethylglutaryl-CoA synthase%2C putative	GO:0004421|GO:0007163|GO:0035690|GO:0036180|GO:0009267|GO:0010142|GO:0005634|GO:0006696|GO:0006084|GO:0005829|GO:0071216|GO:0070317|GO:0036170	hydroxymethylglutaryl-CoA synthase activity|establishment or maintenance of cell polarity|cellular response to drug|filamentous growth of a population of unicellular organisms in response to biotic stimulus|cellular response to starvation|farnesyl diphosphate biosynthetic process, mevalonate pathway|nucleus|ergosterol biosynthetic process|acetyl-CoA metabolic process|cytosol|cellular response to …	K01641	EC:2.3.3.10[---]	ko01100|ko01110|ko01130|ko00280|ko00650|ko00900|ko00072	Metabolic pathways|Biosynthesis of secondary metabolites|Biosynthesis of antibiotics|Valine, leucine and isoleucine degradation|Butanoate metabolism|Terpenoid backbone biosynthesis|Synthesis and degradation of ketone bodies	DS499596.1:1308478-1310057	1368	1301	1382	4041	5235	4754	87.7058	85.2183	80.0291	236.673	249.547	269.491	84.3177	251.904	-1.57896	1.38e-76	6.31e-75	DOWN
gene9481	AFUB_010660	HMG-CoA reductase	GO:0016616|GO:0008299|GO:0050662|GO:0055114|GO:0015936|GO:0050661|GO:0016021|GO:0004420	oxidoreductase activity, acting on the CH-OH group of donors, NAD or NADP as acceptor|isoprenoid biosynthetic process|coenzyme binding|oxidation-reduction process|coenzyme A metabolic process|NADP binding|integral component of membrane|hydroxymethylglutaryl-CoA reductase (NADPH) activity	K00021	EC:1.1.1.34[---]	ko01100|ko01110|ko01130|ko04152|ko00900|ko00061	Metabolic pathways|Biosynthesis of secondary metabolites|Biosynthesis of antibiotics|AMPK signaling pathway|Terpenoid backbone biosynthesis|Fatty acid biosynthesis	DS499594.1:3029252-3032629	110	112	116	2	0	1	3.05845	3.18158	2.91316	0.050792	0	0.0245936	3.05106	0.0251285	6.92384	1.44e-76	6.57e-75	UP
gene8707	AFUB_002970	RNA polymerase I specific transcription initiation factor RRN3 superfamily	GO:0005829|GO:0006360|GO:0006356|GO:0001169|GO:0005634	cytosol|transcription from RNA polymerase I promoter|regulation of transcription from RNA polymerase I promoter|RNA polymerase I CORE element sequence-specific DNA binding transcription factor activity|nucleus	-	-	-	-	DS499594.1:827401-829539	146	99	101	737	1012	693	6.05212	4.19276	3.78157	27.9087	31.1908	25.3998	4.67548	28.1664	-2.59079	1.65e-76	7.45e-75	DOWN
gene2598	AFUB_076320	aldehyde reductase (AKR1)%2C putative	GO:0005622	intracellular	-	-	-	-	DS499599.1:1226128-1227462	4005	3369	4239	1374	1658	1428	353.346	303.677	337.8	110.74	108.762	111.396	331.608	110.299	1.58806	1.81e-76	8.17e-75	UP
gene9162	AFUB_007490	c-24(28) sterol reductase	GO:0016020|GO:0000246|GO:0055114|GO:0005783|GO:0030437|GO:0006696|GO:0090002|GO:0071473|GO:0071210	membrane|delta24(24-1) sterol reductase activity|oxidation-reduction process|endoplasmic reticulum|ascospore formation|ergosterol biosynthetic process|establishment of protein localization to plasma membrane|cellular response to cation stress|protein insertion into membrane raft	K00223	EC:1.3.1.71[---]	ko01100|ko01130|ko00100	Metabolic pathways|Biosynthesis of antibiotics|Steroid biosynthesis	DS499594.1:2098674-2100740	281	200	260	1228	1433	1011	14.8572	10.8037	12.4166	59.3127	56.334	47.2635	12.6925	54.3034	-2.09707	1.95e-76	8.76e-75	DOWN
gene4998	AFUB_059900	rRNA processing protein (Ebp2)%2C putative	GO:0000280|GO:0044732|GO:0003729|GO:0034399|GO:0042273|GO:0006364|GO:0005730|GO:0030687	nuclear division|mitotic spindle pole body|mRNA binding|nuclear periphery|ribosomal large subunit biogenesis|rRNA processing|nucleolus|preribosome, large subunit precursor	-	-	-	-	DS499597.1:3089151-3090425	434	374	465	1472	2282	1771	33.6672	29.6417	32.5814	104.314	131.621	121.473	31.9634	119.136	-1.89812	2.51e-76	1.12e-74	DOWN
gene3432	AFUB_067650	small nucleolar ribonucleoprotein complex component (Utp5)%2C putative	GO:0008150|GO:0003674	biological_process|molecular_function	-	-	ko03008	Ribosome biogenesis in eukaryotes	DS499598.1:1322034-1324654	592	481	736	2332	3430	2582	20.4883	17.0076	23.0071	73.7279	88.2617	79.0105	20.1677	80.3334	-1.99395	2.97e-76	1.32e-74	DOWN
gene7788	AFUB_027560	pre-rRNA processing protein Rrp12%2C putative	GO:0008150	biological_process	-	-	-	-	DS499595.1:3020931-3024878	346	283	400	1204	1702	1314	8.04588	6.72353	8.40148	25.5766	29.4273	27.017	7.72363	27.3403	-1.82368	3.29e-76	1.46e-74	DOWN
gene624	AFUB_095190	conserved hypothetical protein	GO:0003674|GO:0005622|GO:0008150	molecular_function|intracellular|biological_process	-	-	-	-	DS499602.1:647282-648259	1243	1429	1329	399	407	377	131.677	154.662	127.163	38.6127	32.0572	35.3121	137.834	35.3274	1.96408	7.38e-76	3.25e-74	UP
gene1297	AFUB_090410	dimethyladenosine transferase	GO:0000462|GO:0005730|GO:0030686|GO:0000179|GO:0072686|GO:0000154	maturation of SSU-rRNA from tricistronic rRNA transcript (SSU-rRNA, 5.8S rRNA, LSU-rRNA)|nucleolus|90S preribosome|rRNA (adenine-N6,N6-)-dimethyltransferase activity|mitotic spindle|rRNA modification	-	-	-	-	DS499601.1:1138572-1139805	142	100	166	653	853	664	10.6792	7.68357	11.276	44.8623	47.6972	44.1532	9.8796	45.5709	-2.20559	2.12e-75	9.28e-74	DOWN
gene7969	AFUB_029350	DNA-directed RNA polymerase I and III subunit Rpc40%2C putative	GO:0005666|GO:0042797|GO:0046983|GO:0001056|GO:0006360|GO:0001054|GO:0005829|GO:0005736	DNA-directed RNA polymerase III complex|tRNA transcription from RNA polymerase III promoter|protein dimerization activity|RNA polymerase III activity|transcription from RNA polymerase I promoter|RNA polymerase I activity|cytosol|DNA-directed RNA polymerase I complex	-	-	ko01100|ko00230|ko00240|ko03020|ko01523	Metabolic pathways|Purine metabolism|Pyrimidine metabolism|RNA polymerase|Antifolate resistance	DS499595.1:3535567-3536959	389	316	440	1298	1820	1512	27.7041	22.993	28.3038	84.4477	96.3738	95.2117	26.3336	92.0111	-1.8049	4.27e-75	1.86e-73	DOWN
gene7101	AFUB_020690	IMP dehydrogenase%2C putative	GO:0003938|GO:0006164|GO:0036180|GO:0009267|GO:0035690|GO:0003729|GO:0044416|GO:0036170|GO:0071216|GO:0005829|GO:0055114	IMP dehydrogenase activity|purine nucleotide biosynthetic process|filamentous growth of a population of unicellular organisms in response to biotic stimulus|cellular response to starvation|cellular response to drug|mRNA binding|induction by symbiont of host defense response|filamentous growth of a population of unicellular organisms in response to starvation|cellular response to biotic stimulus|c…	K00088	EC:1.1.1.205[---]	ko01100|ko01110|ko00230|ko00983	Metabolic pathways|Biosynthesis of secondary metabolites|Purine metabolism|Drug metabolism - other enzymes	DS499595.1:949700-951601	2282	1566	2208	8504	11085	8244	123.302	86.4492	107.759	419.756	445.332	393.856	105.837	419.648	-1.98734	4.32e-75	1.88e-73	DOWN
gene7330	AFUB_022970	small nucleolar ribonucleoprotein complex subunit%2C putative	GO:0008150|GO:0005575|GO:0003674	biological_process|cellular_component|molecular_function	-	-	ko03008	Ribosome biogenesis in eukaryotes	DS499595.1:1653448-1655482	398	341	456	1279	1798	1424	19.0036	16.6349	19.666	55.788	63.8315	60.1182	18.4348	59.9126	-1.70043	4.36e-75	1.88e-73	DOWN
gene6689	AFUB_048020	F-box domain protein	GO:0003674|GO:0008150|GO:0005575	molecular_function|biological_process|cellular_component	-	-	-	-	DS499596.1:4032296-4033619	94	98	90	629	680	484	8.17128	8.70373	7.0665	49.9497	43.9507	37.2008	7.9805	43.7004	-2.4531	5.89e-75	2.53e-73	DOWN
gene4972	AFUB_059640	DNA ligase%2C putative	GO:0006310	DNA recombination	K10777	EC:6.5.1.1[---]	ko03450	Non-homologous end-joining	DS499597.1:3021720-3025128	1486	1485	1661	607	701	529	44.8163	45.7569	45.2465	16.7234	15.7191	14.1064	45.2732	15.5163	1.54487	2.78e-74	1.19e-72	UP
gene1360	AFUB_091040	conserved hypothetical protein	GO:0003735|GO:0003723|GO:0015934|GO:0006412|GO:0005730	structural constituent of ribosome|RNA binding|large ribosomal subunit|translation|nucleolus	-	-	-	-	DS499601.1:1320654-1321937	479	338	535	1837	2625	2191	34.9561	25.201	35.2647	122.466	142.433	141.375	31.8073	135.425	-2.09006	1.54e-73	6.57e-72	DOWN
gene5693	AFUB_038100	SNARE-dependent exocytosis protein (Sro7)%2C putative	GO:0019905|GO:0003674|GO:0005886|GO:0005096|GO:0030010|GO:0050708|GO:0005737|GO:0017157|GO:0043547|GO:0017137	syntaxin binding|molecular_function|plasma membrane|GTPase activator activity|establishment of cell polarity|regulation of protein secretion|cytoplasm|regulation of exocytosis|positive regulation of GTPase activity|Rab GTPase binding	-	-	-	-	DS499596.1:1185487-1188789	2732	2377	2860	930	1201	1000	79.2409	70.4387	74.9261	24.6417	25.9003	25.6456	74.8686	25.3958	1.55977	2.39e-73	1.01e-71	UP
gene8550	AFUB_001400	SSU processome component Utp10%2C putative	GO:0000447|GO:0030688|GO:0044732|GO:0005739|GO:0030686|GO:0000480|GO:0000472|GO:0030515|GO:0045943|GO:0034455|GO:0032040|GO:0033553	endonucleolytic cleavage in ITS1 to separate SSU-rRNA from 5.8S rRNA and LSU-rRNA from tricistronic rRNA transcript (SSU-rRNA, 5.8S rRNA, LSU-rRNA)|preribosome, small subunit precursor|mitotic spindle pole body|mitochondrion|90S preribosome|endonucleolytic cleavage in 5'-ETS of tricistronic rRNA transcript (SSU-rRNA, 5.8S rRNA, LSU-rRNA)|endonucleolytic cleavage to generate mature 5'-end of SSU-r…	-	-	ko03008	Ribosome biogenesis in eukaryotes	DS499594.1:368406-374017	641	512	708	2058	2982	2349	10.531	8.59399	10.5061	30.887	36.4261	34.1223	9.87704	33.8118	-1.77538	2.5e-73	1.06e-71	DOWN
gene2104	AFUB_085610	conserved hypothetical protein	GO:0005634|GO:0000981|GO:0008270|GO:0006355	nucleus|sequence-specific DNA binding RNA polymerase II transcription factor activity|zinc ion binding|regulation of transcription, DNA-templated	-	-	-	-	DS499600.1:1721838-1723710	250	205	233	838	998	823	16.1331	13.5159	13.581	49.4015	47.8852	46.9592	14.41	48.0819	-1.73843	3.47e-73	1.46e-71	DOWN
gene8045	AFUB_030110	endoglucanase%2C putative	GO:0003674|GO:0008150|GO:0005575	molecular_function|biological_process|cellular_component	-	-	-	-	DS499595.1:3762031-3763602	1080	909	1192	202	233	279	62.9591	54.1393	62.7638	10.7573	10.0991	14.3808	59.9541	11.7458	2.35172	4.27e-73	1.79e-71	UP
gene7410	AFUB_023770	nuclear migration protein%2C putative	GO:0005938|GO:0032065|GO:0005543	cell cortex|cortical protein anchoring|phospholipid binding	-	-	-	-	DS499595.1:1961890-1965756	559	587	611	1727	1993	1633	13.04	13.99	12.8738	36.8025	34.5674	33.6819	13.3013	35.0172	-1.3965	8.56e-73	3.57e-71	DOWN
gene1206	AFUB_089500	conserved hypothetical protein	GO:0008150|GO:0005575|GO:0003674	biological_process|cellular_component|molecular_function	-	-	-	-	DS499601.1:885732-886457	495	542	561	1618	1851	1535	66.1996	74.0565	67.766	197.673	184.056	181.511	69.3407	187.747	-1.43701	1.27e-72	5.28e-71	DOWN
gene625	AFUB_095200	hypothetical protein	GO:0005575	cellular_component	-	-	-	-	DS499602.1:648645-649061	130	130	153	9	9	4	33.7041	34.4346	35.8283	2.1315	1.73486	0.91686	34.6557	1.5944	4.442	1.34e-72	5.56e-71	UP
gene4045	AFUB_050370	conserved hypothetical protein	GO:0003674|GO:0008150|GO:0005575	molecular_function|biological_process|cellular_component	-	-	-	-	DS499597.1:401644-404307	4601	3946	4572	1694	2008	1661	159.608	139.854	143.254	53.6828	51.7917	50.9468	147.572	52.1404	1.50095	2.02e-72	8.33e-71	UP
gene7803	AFUB_027710	conserved hypothetical protein	GO:0005575|GO:0008150|GO:0003674	cellular_component|biological_process|molecular_function	-	-	-	-	DS499595.1:3068088-3068519	248	274	229	23	23	19	50.9017	57.4572	42.4535	4.31242	3.50997	3.44803	50.2708	3.75681	3.74214	2.33e-72	9.56e-71	UP
gene2097	AFUB_085540	hypothetical protein	GO:0003674|GO:0005575|GO:0008150	molecular_function|cellular_component|biological_process	-	-	-	-	DS499600.1:1705131-1706498	128	133	148	9	8	3	8.29634	8.80729	8.66441	0.532874	0.385555	0.171939	8.58934	0.363456	4.5627	2.98e-72	1.22e-70	UP
gene6928	AFUB_018960	chitin synthase A	GO:0034217|GO:0030448|GO:0048315|GO:0090529|GO:0030428|GO:0005783|GO:0030476|GO:0004100|GO:0001411	ascospore wall chitin biosynthetic process|hyphal growth|conidium formation|cell septum assembly|cell septum|endoplasmic reticulum|ascospore wall assembly|chitin synthase activity|hyphal tip	K00698	EC:2.4.1.16[---]	ko00520	Amino sugar and nucleotide sugar metabolism	DS499595.1:458086-461048	2404	2290	2402	909	1107	857	76.073	74.0364	68.6542	26.2772	26.0457	23.9784	72.9212	25.4338	1.51959	1.17e-71	4.75e-70	UP
gene8735	AFUB_003250	conserved hypothetical protein	GO:1900408|GO:0005575	negative regulation of cellular response to oxidative stress|cellular_component	-	-	-	-	DS499594.1:895075-896277	2362	1789	2299	620	797	689	174.092	134.717	153.051	41.7454	43.6767	44.9016	153.953	43.4412	1.82536	2.45e-71	9.91e-70	UP
gene8787	AFUB_003760	conserved hypothetical protein	GO:0008150|GO:0005575	biological_process|cellular_component	-	-	-	-	DS499594.1:1041388-1044691	69	88	130	668	685	591	2.01517	2.62579	3.42927	17.822	14.8746	15.2614	2.69008	15.986	-2.57109	3.33e-71	1.34e-69	DOWN
gene8978	AFUB_005660	nucleolar ATPase Kre33%2C putative	GO:0003674	molecular_function	K14521	EC:2.3.1.-[---]	ko03008	Ribosome biogenesis in eukaryotes	DS499594.1:1606978-1610270	345	243	422	1575	2420	1889	9.55647	6.87697	10.5582	39.8545	49.841	46.2652	8.99721	45.3202	-2.33261	4.75e-71	1.91e-69	DOWN
gene9670	AFUB_012550	U3 small nucleolar ribonucleoprotein protein IMP4%2C putative	GO:0032040|GO:0034457|GO:0043047|GO:0030515|GO:0042274|GO:0006364|GO:0042134	small-subunit processome|Mpp10 complex|single-stranded telomeric DNA binding|snoRNA binding|ribosomal small subunit biogenesis|rRNA processing|rRNA primary transcript binding	-	-	ko03008	Ribosome biogenesis in eukaryotes	DS499594.1:3535375-3536358	102	74	120	497	583	471	10.1164	7.4985	10.7499	45.03	42.992	41.3039	9.45494	43.1086	-2.18884	1.54e-70	6.16e-69	DOWN
gene1813	AFUB_082720	ribosome biogenesis protein%2C putative	GO:0008097|GO:0000466|GO:0005730|GO:0000027|GO:0030687|GO:0008312|GO:1902626|GO:0000463|GO:0003727|GO:0005829	5S rRNA binding|maturation of 5.8S rRNA from tricistronic rRNA transcript (SSU-rRNA, 5.8S rRNA, LSU-rRNA)|nucleolus|ribosomal large subunit assembly|preribosome, large subunit precursor|7S RNA binding|assembly of large subunit precursor of preribosome|maturation of LSU-rRNA from tricistronic rRNA transcript (SSU-rRNA, 5.8S rRNA, LSU-rRNA)|single-stranded RNA binding|cytosol	-	-	-	-	DS499600.1:836076-837142	258	169	246	998	1480	1135	23.0375	15.4176	19.8403	81.4074	98.2583	89.6095	19.4318	89.7584	-2.20763	2.47e-70	9.85e-69	DOWN
gene7332	AFUB_022990	snRNP and snoRNP protein (Snu13)%2C putative	GO:0046540|GO:0000462|GO:0032040|GO:0034511|GO:0031428|GO:0000398|GO:0030621	U4/U6 x U5 tri-snRNP complex|maturation of SSU-rRNA from tricistronic rRNA transcript (SSU-rRNA, 5.8S rRNA, LSU-rRNA)|small-subunit processome|U3 snoRNA binding|box C/D snoRNP complex|mRNA splicing, via spliceosome|U4 snRNA binding	-	-	ko03040|ko03008	Spliceosome|Ribosome biogenesis in eukaryotes	DS499595.1:1658031-1658585	1458	1161	1571	4289	5807	4875	339.31	276.048	330.228	911.829	1004.81	1003.13	315.195	973.257	-1.62657	3.47e-70	1.38e-68	DOWN
gene6082	AFUB_041970	UPF0016 domain protein%2C putative	GO:0003674	molecular_function	-	-	-	-	DS499596.1:2273986-2275667	250	255	300	959	1203	856	13.6327	14.2068	14.7762	47.7728	48.7755	41.2725	14.2053	45.9403	-1.69333	3.57e-70	1.41e-68	DOWN
gene7462	AFUB_024290	conserved hypothetical protein	GO:0003674|GO:0008150|GO:0005575	molecular_function|biological_process|cellular_component	-	-	-	-	DS499595.1:2129198-2130445	123	145	126	577	675	567	8.73883	10.5252	8.08574	37.4493	35.6571	35.6185	9.1166	36.2417	-1.99108	4.12e-70	1.62e-68	DOWN
gene3693	AFUB_070250	ATP-dependent RNA helicase%2C putative	GO:0005730|GO:0030687|GO:0005635|GO:0030686|GO:0003723|GO:0031429|GO:0000463|GO:0000462|GO:1990417|GO:0004004|GO:0005524|GO:0031428	nucleolus|preribosome, large subunit precursor|nuclear envelope|90S preribosome|RNA binding|box H/ACA snoRNP complex|maturation of LSU-rRNA from tricistronic rRNA transcript (SSU-rRNA, 5.8S rRNA, LSU-rRNA)|maturation of SSU-rRNA from tricistronic rRNA transcript (SSU-rRNA, 5.8S rRNA, LSU-rRNA)||ATP-dependent RNA helicase activity|ATP binding|box C/D snoRNP complex	-	-	-	-	DS499598.1:2053684-2055803	556	404	671	2309	3474	2696	26.3773	19.5817	28.7525	100.068	122.54	113.088	24.9038	111.899	-2.16776	7.39e-70	2.89e-68	DOWN
gene7422	AFUB_023890	Patatin-like serine hydrolase%2C putative	GO:0003674|GO:0005575	molecular_function|cellular_component	-	-	-	-	DS499595.1:1989165-1991148	1775	1695	1889	728	728	610	83.8044	81.762	80.5561	31.3992	25.556	25.4649	82.0409	27.4734	1.57831	8.9e-70	3.47e-68	UP
gene5673	AFUB_037900	class V chitinase%2C putative	GO:0005975|GO:0006032|GO:0001896|GO:0004568|GO:0005576	carbohydrate metabolic process|chitin catabolic process|autolysis|chitinase activity|extracellular region	K01183	EC:3.2.1.14[---]	ko01100|ko00520	Metabolic pathways|Amino sugar and nucleotide sugar metabolism	DS499596.1:1115416-1116984	4711	4987	5046	1919	2247	1933	348.966	377.418	337.61	129.856	123.756	126.603	354.665	126.739	1.4846	1.04e-69	4.03e-68	UP
gene7690	AFUB_026570	pentatricopeptide repeat protein	GO:0003674|GO:0008150|GO:0005575	molecular_function|biological_process|cellular_component	-	-	-	-	DS499595.1:2746362-2748766	210	180	276	889	1283	1067	8.01901	7.02246	9.5194	31.0114	36.4268	36.0255	8.18695	34.4879	-2.07469	1.08e-69	4.16e-68	DOWN
gene4182	AFUB_051740	stress response RCI peptide%2C putative	GO:0003674|GO:0008150	molecular_function|biological_process	-	-	-	-	DS499597.1:803381-803898	872	840	1070	291	379	315	277.125	272.742	307.144	84.4834	89.5556	88.5145	285.671	87.5178	1.7067	1.11e-69	4.27e-68	UP
gene8605	AFUB_001950	FluG domain protein	GO:0045461|GO:0005737|GO:0010914|GO:0048315|GO:1900376|GO:0004356|GO:0001896|GO:0006542|GO:0010913|GO:0075307|GO:0000905	sterigmatocystin biosynthetic process|cytoplasm|positive regulation of sterigmatocystin biosynthetic process|conidium formation|regulation of secondary metabolite biosynthetic process|glutamate-ammonia ligase activity|autolysis|glutamine biosynthetic process|regulation of sterigmatocystin biosynthetic process|positive regulation of conidium formation|sporocarp development involved in asexual repr…	-	-	-	-	DS499594.1:546863-549408	730	741	861	144	241	208	39.5885	41.0561	42.1743	7.13392	9.71753	9.97361	40.9396	8.94169	2.19488	1.9e-69	7.3e-68	UP
gene7132	AFUB_021000	small nucleolar ribonucleoprotein complex subunit%2C putative	GO:0008150|GO:0003674	biological_process|molecular_function	-	-	ko03008	Ribosome biogenesis in eukaryotes	DS499595.1:1051292-1054351	419	368	577	1710	2488	1882	12.6754	11.3739	15.766	47.2567	55.9618	50.3398	13.2718	51.1861	-1.94739	3.12e-69	1.19e-67	DOWN
gene4861	AFUB_058540	conserved hypothetical protein	GO:0008150|GO:0005575|GO:0003674	biological_process|cellular_component|molecular_function	-	-	-	-	DS499597.1:2708733-2710540	183	204	163	974	1014	809	11.1751	12.7275	8.9905	54.3344	46.0393	43.6807	10.9643	48.0181	-2.13076	1.27e-68	4.85e-67	DOWN
gene7955	AFUB_029210	ribosome biogenesis protein (Bms1)%2C putative	GO:0003924|GO:0005730|GO:0006614|GO:0042254|GO:0005525|GO:0072686	GTPase activity|nucleolus|SRP-dependent cotranslational protein targeting to membrane|ribosome biogenesis|GTP binding|mitotic spindle	-	-	ko03008	Ribosome biogenesis in eukaryotes	DS499595.1:3501814-3505603	518	373	603	1919	2705	2213	12.9416	9.52094	13.6074	43.7977	50.248	48.8859	12.0233	47.6438	-1.98646	1.29e-68	4.88e-67	DOWN
gene3121	AFUB_064520	UBX domain protein%2C putative	GO:0003674|GO:0005575|GO:0008150	molecular_function|cellular_component|biological_process	-	-	-	-	DS499598.1:478459-480073	1717	1527	1795	650	829	609	97.591	88.6731	92.1514	33.7498	35.0338	30.6056	92.8052	33.1297	1.48608	2.2e-68	8.3e-67	UP
gene6640	AFUB_047530	conserved hypothetical protein	GO:0005575	cellular_component	-	-	-	-	DS499596.1:3916862-3917407	362	321	406	61	99	65	58.7869	53.2586	59.5519	9.04943	11.9536	9.33322	57.1991	10.1121	2.49991	2.87e-68	1.08e-66	UP
gene7758	AFUB_027260	nucleolar GTP-binding protein (Nog1)%2C putative	GO:0000054|GO:0006364|GO:0042273|GO:0030687|GO:0005730|GO:0072686|GO:0005525|GO:1902626|GO:0035690	ribosomal subunit export from nucleus|rRNA processing|ribosomal large subunit biogenesis|preribosome, large subunit precursor|nucleolus|mitotic spindle|GTP binding|assembly of large subunit precursor of preribosome|cellular response to drug	-	-	ko03008	Ribosome biogenesis in eukaryotes	DS499595.1:2945011-2947094	736	518	780	2583	3771	3044	33.4149	24.0273	31.9856	107.128	127.295	122.194	29.8093	118.872	-1.99558	4.4e-68	1.65e-66	DOWN
gene7871	AFUB_028380	methyltransferase%2C putative	GO:0005575	cellular_component	-	-	-	-	DS499595.1:3247922-3248737	95	111	109	0	3	1	10.3228	12.3228	10.6979	0	0.24237	0.096114	11.1145	0.112828	6.62218	5.28e-68	1.97e-66	UP
gene9688	AFUB_012730	adenosine deaminase%2C putative	GO:0005575	cellular_component	K01488	EC:3.5.4.4[---]	ko01100|ko00230|ko00903	Metabolic pathways|Purine metabolism|Limonene and pinene degradation	DS499594.1:3583439-3584692	1922	1715	1931	723	719	680	160.924	146.705	146.032	55.3	44.76	50.3408	151.221	50.1336	1.5928	6.51e-68	2.42e-66	UP
gene3349	AFUB_066810	conserved hypothetical protein	GO:0005575|GO:0008150|GO:0003674	cellular_component|biological_process|molecular_function	-	-	-	-	DS499598.1:1078943-1079590	252	235	274	40	57	44	34.4817	32.8526	33.8639	5	5.79902	5.32334	33.7328	5.37412	2.65005	1.21e-67	4.5e-66	UP
gene2304	AFUB_073380	conserved hypothetical protein	GO:0008150|GO:0005575|GO:0003674	biological_process|cellular_component|molecular_function	-	-	-	-	DS499599.1:327615-329951	3748	3637	4186	1586	2011	1568	142.202	140.982	143.451	54.9702	56.7297	52.6011	142.211	54.767	1.37666	2.34e-67	8.63e-66	UP
gene2705	AFUB_077390	mitochondrial import receptor subunit (Tom20)%2C putative	GO:0005742|GO:0040009|GO:0070096|GO:0030943|GO:0016031|GO:0015266|GO:0031307|GO:0030150|GO:0005886	mitochondrial outer membrane translocase complex|regulation of growth rate|mitochondrial outer membrane translocase complex assembly|mitochondrion targeting sequence binding|tRNA import into mitochondrion|protein channel activity|integral component of mitochondrial outer membrane|protein import into mitochondrial matrix|plasma membrane	-	-	-	-	DS499599.1:1509471-1510110	741	650	759	1895	2381	1979	128.829	115.457	119.188	300.969	307.784	304.217	121.158	304.323	-1.32871	2.58e-67	9.49e-66	DOWN
gene757	AFUB_096520	MFS transporter%2C putative	GO:0003674	molecular_function	-	-	-	-	DS499602.1:1051901-1053561	224	211	326	1013	1198	962	12.956	12.4686	17.0309	53.5242	51.5195	49.1972	14.1518	51.4136	-1.86116	6.31e-67	2.31e-65	DOWN
gene577	AFUB_094710	mRNA-nucleus export ATPase (Elf1)%2C putative	GO:0005886|GO:0016887|GO:0005524|GO:0005844|GO:0005829|GO:0016973|GO:0030687|GO:0005739|GO:0042274|GO:0003729	plasma membrane|ATPase activity|ATP binding|polysome|cytosol|poly(A)+ mRNA export from nucleus|preribosome, large subunit precursor|mitochondrion|ribosomal small subunit biogenesis|mRNA binding	-	-	-	-	DS499602.1:521084-524489	478	351	565	1803	2722	2054	12.6592	9.49728	13.5153	43.6207	53.5994	48.0975	11.8906	48.4392	-2.02635	1.22e-66	4.46e-65	DOWN
gene7491	AFUB_024580	conserved hypothetical protein	GO:0005575|GO:0003674	cellular_component|molecular_function	-	-	-	-	DS499595.1:2207561-2211447	5376	5269	6328	2381	2859	2233	124.817	124.985	132.702	50.5001	49.3539	45.8402	127.501	48.5647	1.39253	1.4e-66	5.09e-65	UP
gene8251	AFUB_032170	rhomboid family membrane protein	GO:0008150	biological_process	-	-	-	-	DS499595.1:4350843-4352529	2795	2727	2943	1168	1415	1089	157.35	156.849	149.648	60.0682	59.2288	54.207	154.616	57.8347	1.41868	1.53e-66	5.53e-65	UP
gene1254	AFUB_089980	ribosome biogenesis protein (Rrs1)%2C putative	GO:0000055|GO:0042255|GO:0005654|GO:0003727|GO:0035690|GO:0034399|GO:0000447|GO:0042273|GO:0005730|GO:0030687	ribosomal large subunit export from nucleus|ribosome assembly|nucleoplasm|single-stranded RNA binding|cellular response to drug|nuclear periphery|endonucleolytic cleavage in ITS1 to separate SSU-rRNA from 5.8S rRNA and LSU-rRNA from tricistronic rRNA transcript (SSU-rRNA, 5.8S rRNA, LSU-rRNA)|ribosomal large subunit biogenesis|nucleolus|preribosome, large subunit precursor	-	-	-	-	DS499601.1:1002153-1002884	346	258	355	1176	1843	1430	46.2729	35.252	42.8822	143.673	183.261	169.095	41.469	165.343	-1.99535	1.9e-66	6.84e-65	DOWN
gene6577	AFUB_046900	integral membrane protein	GO:0003674|GO:0005575|GO:0008150	molecular_function|cellular_component|biological_process	-	-	-	-	DS499596.1:3735284-3736089	444	662	469	44	32	46	57.5561	87.6757	54.9134	5.21046	3.08425	5.27238	66.7151	4.52236	3.88286	2.99e-66	1.08e-64	UP
gene286	AFUB_099390	pre-RNA splicing factor Slt11%2C putative	GO:0008150	biological_process	-	-	ko03040	Spliceosome	DS499603.1:345176-346380	2213	2466	2181	692	900	741	170.331	193.918	151.623	48.656	51.5047	50.4282	171.957	50.1963	1.7764	4.17e-66	1.49e-64	UP
gene6007	AFUB_041230	endo alpha-1%2C4 polygalactosaminidase%2C putative	GO:0003674|GO:0008150|GO:0005575	molecular_function|biological_process|cellular_component	-	-	-	-	DS499596.1:2052317-2053273	1711	1623	1845	694	892	723	158.527	153.633	154.4	58.7395	61.4483	59.229	155.52	59.8056	1.37875	4.34e-66	1.55e-64	UP
gene602	AFUB_094970	MFS multidrug transporter%2C putative	GO:0003674	molecular_function	-	-	-	-	DS499602.1:595274-597120	1166	1075	1327	302	403	411	61.9822	58.3835	63.7143	14.6654	15.9282	19.3176	61.36	16.6371	1.8829	6.12e-66	2.18e-64	UP
gene8263	AFUB_032290	N%2CN-dimethylglycine oxidase	GO:0005575	cellular_component	K00315	EC:1.5.8.4[---]	ko01100	Metabolic pathways	DS499595.1:4386106-4387302	423	451	436	111	120	98	31.3336	34.1319	29.1712	7.51124	6.60914	6.41858	31.5456	6.84632	2.20404	1.05e-65	3.72e-64	UP
gene8306	AFUB_032720	60S ribosome biogenesis protein Nip7%2C putative	GO:0000463|GO:0003723|GO:1902626|GO:0005829|GO:0005730|GO:0030687	maturation of LSU-rRNA from tricistronic rRNA transcript (SSU-rRNA, 5.8S rRNA, LSU-rRNA)|RNA binding|assembly of large subunit precursor of preribosome|cytosol|nucleolus|preribosome, large subunit precursor	-	-	-	-	DS499595.1:4506558-4507235	93	70	115	502	773	526	14.778	11.3642	16.5053	72.8705	91.3276	73.9025	14.2158	79.3669	-2.48104	1.13e-65	3.97e-64	DOWN
gene5730	AFUB_038470	calcium-translocating P-type ATPase(PMCA-type)%2Cputative	GO:1902600|GO:0005887|GO:0043231|GO:0008900|GO:0005388|GO:0098655|GO:0006091|GO:0006874	hydrogen ion transmembrane transport|integral component of plasma membrane|intracellular membrane-bounded organelle|hydrogen:potassium-exchanging ATPase activity|calcium-transporting ATPase activity||generation of precursor metabolites and energy|cellular calcium ion homeostasis	-	-	-	-	DS499596.1:1296462-1300223	481	576	616	76	146	101	11.8174	14.4582	13.6696	1.70573	2.667	2.19403	13.3151	2.18892	2.60477	1.17e-65	4.11e-64	UP
gene2570	AFUB_076040	importin beta-4 subunit%2C putative	GO:0005829|GO:0006886|GO:0031965|GO:0008536|GO:0008565|GO:0005643|GO:0005635|GO:0005730|GO:0034399	cytosol|intracellular protein transport|nuclear membrane|Ran GTPase binding|protein transporter activity|nuclear pore|nuclear envelope|nucleolus|nuclear periphery	-	-	-	-	DS499599.1:1157411-1161049	816	527	863	3389	5175	3703	22.005	14.5196	21.0204	83.4877	103.761	88.2937	19.1817	91.8476	-2.25951	1.61e-65	5.63e-64	DOWN
gene3486	AFUB_068180	disintegrin-like metalloprotease%2C putative	GO:0008237	metallopeptidase activity	-	-	-	-	DS499598.1:1471400-1473746	3305	3068	3256	1318	1571	1233	130.591	123.854	116.205	47.5746	46.1541	43.0773	123.55	45.602	1.43792	4.94e-65	1.72e-63	UP
gene3217	AFUB_065470	RNA polymerase II mediator complex component Med8%2C putative	GO:0006357|GO:0034613|GO:0001104|GO:0016592|GO:0005829	regulation of transcription from RNA polymerase II promoter|cellular protein localization|RNA polymerase II transcription cofactor activity|mediator complex|cytosol	-	-	-	-	DS499598.1:713778-714596	932	920	1107	368	448	325	108.877	109.805	116.807	39.2725	38.9129	33.5699	111.83	37.2517	1.58593	7.64e-65	2.65e-63	UP
gene120	AFUB_101670	von Willebrand domain protein	GO:0003674|GO:0005575|GO:0008150	molecular_function|cellular_component|biological_process	K10798	EC:2.4.2.30[---]	ko03410|ko04212|ko04210|ko04214	Base excision repair|Longevity regulating pathway - worm|Apoptosis|Apoptosis - fly	DS499604.1:339881-343069	143	144	170	17	12	13	3.976	4.09059	4.2693	0.431783	0.24807	0.319599	4.11196	0.333151	3.62558	9.46e-65	3.28e-63	UP
gene8869	AFUB_004570	small nucleolar ribonucleoprotein complex subunit Utp14%2C putatrive	GO:0003674	molecular_function	-	-	ko03008	Ribosome biogenesis in eukaryotes	DS499594.1:1284309-1287247	332	261	449	1372	1889	1480	10.2107	8.20114	12.4728	38.5471	43.1961	40.2462	10.2949	40.6631	-1.98179	2.15e-64	7.42e-63	DOWN
gene8766	AFUB_003560	c-14 sterol reductase	GO:0003674|GO:0008150	molecular_function|biological_process	K00222	EC:1.3.1.70[---]	ko00100	Steroid biosynthesis	DS499594.1:978459-980059	5970	5986	6430	2539	2944	2656	353.604	362.237	343.994	137.38	129.65	139.096	353.278	135.375	1.38384	2.22e-64	7.63e-63	UP
gene2680	AFUB_077140	ATP dependent RNA helicase (Dbp10)%2C putative	GO:0008150	biological_process	-	-	-	-	DS499599.1:1430925-1433729	215	169	254	774	1070	851	7.30401	5.86576	7.79393	24.0206	27.0271	25.5621	6.9879	25.5366	-1.86964	5e-64	1.71e-62	DOWN
gene2258	AFUB_072925	conserved hypothetical protein	GO:0003674|GO:0008150|GO:0005575	molecular_function|biological_process|cellular_component	-	-	-	-	DS499599.1:213553-214227	206	168	210	24	29	23	27.06	22.5467	24.9159	2.87993	2.83238	2.6714	24.8409	2.79457	3.15202	8.62e-64	2.94e-62	UP
gene7973	AFUB_029390	plasma membrane SNARE protein (Sec9)%2C putative	GO:0003674	molecular_function	-	-	-	-	DS499595.1:3545451-3546770	3076	3115	3390	1302	1590	1377	215.435	222.896	214.451	83.3029	82.7981	85.2723	217.594	83.7911	1.37677	1.43e-63	4.87e-62	UP
gene6403	AFUB_045170	cell wall protein PhiA	GO:0003674	molecular_function	-	-	-	-	DS499596.1:3291616-3292237	1165	815	1078	271	290	219	185.121	132.312	154.72	39.3385	34.2626	30.7693	157.385	34.7901	2.17754	3.45e-63	1.17e-61	UP
gene9276	AFUB_008620	ribosome biogenesis protein Erb1%2C putative	GO:0035690|GO:0070545|GO:0070180|GO:0042273|GO:0006364|GO:0030687	cellular response to drug|PeBoW complex|LSU rRNA binding|ribosomal large subunit biogenesis|rRNA processing|preribosome, large subunit precursor	-	-	-	-	DS499594.1:2459217-2461607	582	533	643	1667	2538	2018	21.5828	20.1941	21.5374	56.4727	69.9792	66.1682	21.1048	64.2067	-1.60515	6.61e-63	2.23e-61	DOWN
gene5122	AFUB_061140	conserved hypothetical protein	GO:0005575|GO:0008150|GO:0003674	cellular_component|biological_process|molecular_function	-	-	-	-	DS499597.1:3443116-3444846	399	407	444	118	116	85	20.4381	21.2998	20.5423	5.52163	4.41792	3.84971	20.76	4.59642	2.17523	8.44e-63	2.84e-61	UP
gene3705	AFUB_070370	RNA methyltransferase%2C TrmH family family	GO:0003723|GO:0000154|GO:0008989|GO:0005739|GO:0005783	RNA binding|rRNA modification|rRNA (guanine-N1-)-methyltransferase activity|mitochondrion|endoplasmic reticulum	-	-	-	-	DS499598.1:2084123-2085577	78	78	96	376	516	385	4.75328	4.85636	5.28412	20.9318	23.38	20.7446	4.96459	21.6855	-2.12698	8.84e-63	2.97e-61	DOWN
gene3132	AFUB_064630	small nucleolar ribonucleoprotein complex subunit%2C putative	GO:0003674	molecular_function	-	-	ko03008	Ribosome biogenesis in eukaryotes	DS499598.1:505517-508576	402	337	526	1554	2461	1902	12.2869	10.5235	14.5211	43.3896	55.9269	51.4009	12.4438	50.2391	-2.01338	2.05e-62	6.86e-61	DOWN
gene5670	AFUB_037870	hypothetical protein	GO:0003674|GO:0008150|GO:0005575	molecular_function|biological_process|cellular_component	-	-	-	-	DS499596.1:1107720-1109078	150	119	171	561	798	656	9.78669	7.93239	10.0772	33.4369	38.7116	37.8436	9.26543	36.664	-1.98444	2.07e-62	6.89e-61	DOWN
gene9120	AFUB_007070	VHS domain protein	GO:0003674	molecular_function	-	-	-	-	DS499594.1:1988902-1991249	5476	5447	6301	2500	2673	2422	251.707	255.801	261.601	104.976	91.3532	98.435	256.37	98.2548	1.38363	3.41e-62	1.13e-60	UP
gene1714	AFUB_081740	cellobiose dehydrogenase%2C putative	GO:0008150|GO:0003674	biological_process|molecular_function	-	-	-	-	DS499600.1:551123-552398	338	354	333	61	89	67	24.072	25.7579	21.4209	3.96867	4.71276	4.21905	23.7503	4.30016	2.46548	5.67e-62	1.87e-60	UP
gene5566	AFUB_036830	phosphatidyl synthase	GO:0036170|GO:0009267|GO:0036180|GO:0008152|GO:0071216|GO:0016787|GO:0005739	filamentous growth of a population of unicellular organisms in response to starvation|cellular response to starvation|filamentous growth of a population of unicellular organisms in response to biotic stimulus|metabolic process|cellular response to biotic stimulus|hydrolase activity|mitochondrion	-	-	-	-	DS499596.1:820619-822016	2009	1918	1985	817	983	748	133.134	129.858	118.814	49.4594	48.4344	43.8282	127.269	47.2407	1.42978	1.19e-61	3.91e-60	UP
gene8988	AFUB_005760	ribosome biogenesis protein Kri1	GO:0003674|GO:0008150	molecular_function|biological_process	-	-	-	-	DS499594.1:1628740-1630654	366	251	420	1321	1835	1430	17.5039	12.2643	18.1427	57.7132	65.2504	60.4692	15.9703	61.1443	-1.93683	1.25e-61	4.11e-60	DOWN
gene1858	AFUB_083170	GPI anchored protein%2C putative	GO:0003674|GO:0005575|GO:0008150	molecular_function|cellular_component|biological_process	-	-	-	-	DS499600.1:951904-952628	4612	4598	5043	12603	13777	12328	614.015	625.421	606.425	1532.79	1363.76	1451.2	615.287	1449.25	-1.23597	2.8e-61	9.17e-60	DOWN
gene9791	AFUB_013760	fibrillarin	GO:0005730	nucleolus	K14563	EC:2.1.1.-[---]	ko03008	Ribosome biogenesis in eukaryotes	DS499594.1:3866341-3867526	1262	900	1273	3772	5348	4213	119.168	86.827	108.574	325.378	375.477	351.75	104.856	350.868	-1.74252	4.77e-61	1.56e-59	DOWN
gene1200	AFUB_089440	C2H2 zinc finger protein	GO:0005575	cellular_component	-	-	-	-	DS499601.1:872202-874133	2326	2441	2442	970	1015	940	106.75	114.456	101.228	40.6675	34.635	38.1442	107.478	37.8156	1.50699	6.85e-61	2.23e-59	UP
gene7841	AFUB_028080	conserved hypothetical protein	GO:0008150|GO:0005575|GO:0003674	biological_process|cellular_component|molecular_function	-	-	-	-	DS499595.1:3171047-3171655	35	45	39	249	309	244	7.83683	10.2943	7.88743	50.9316	51.4423	48.3062	8.67287	50.2267	-2.53387	6.97e-61	2.26e-59	DOWN
gene9546	AFUB_011310	mitochondrial import receptor subunit tom22	GO:0005886|GO:0030150|GO:0043496|GO:0045040|GO:0031307|GO:0030943|GO:0015266|GO:0005742|GO:0030448	plasma membrane|protein import into mitochondrial matrix|regulation of protein homodimerization activity|protein import into mitochondrial outer membrane|integral component of mitochondrial outer membrane|mitochondrion targeting sequence binding|protein channel activity|mitochondrial outer membrane translocase complex|hyphal growth	-	-	-	-	DS499594.1:3189568-3190208	791	712	837	1948	2463	2101	162.352	149.305	155.169	365.248	375.87	381.285	155.608	374.134	-1.26564	7.35e-61	2.38e-59	DOWN
gene6237	AFUB_043510	pre-rRNA processing protein Utp22	GO:0003674	molecular_function	-	-	ko03008	Ribosome biogenesis in eukaryotes	DS499596.1:2721306-2724656	477	402	518	1256	1671	1383	12.6214	10.8675	12.3799	30.3597	32.8745	32.3561	11.9563	31.8634	-1.41413	1.62e-60	5.21e-59	DOWN
gene8812	AFUB_004010	exo-beta-1%2C3-glucanase (Exg1)%2C putative	GO:0009277|GO:0004338|GO:0044011|GO:0031505|GO:0000935|GO:0046557|GO:0009986|GO:0031589|GO:0006073|GO:0050839|GO:0044407|GO:0005576	fungal-type cell wall|glucan exo-1,3-beta-glucosidase activity|single-species biofilm formation on inanimate substrate|fungal-type cell wall organization|barrier septum|glucan endo-1,6-beta-glucosidase activity|cell surface|cell-substrate adhesion|cellular glucan metabolic process|cell adhesion molecule binding|single-species biofilm formation in or on host organism|extracellular region	K01210	EC:3.2.1.58[---]	ko00500	Starch and sucrose metabolism	DS499594.1:1112375-1113736	318	301	412	62	89	69	22.5389	21.7965	26.3756	4.01437	4.69016	4.32414	23.5703	4.34289	2.44025	3.05e-60	9.79e-59	UP
gene2965	AFUB_062970	U3 small nucleolar ribonucleoprotein protein Mpp10	GO:0003674	molecular_function	-	-	ko03008	Ribosome biogenesis in eukaryotes	DS499598.1:49390-51543	455	410	555	1324	1827	1516	18.7296	17.2431	20.6353	49.788	55.9178	55.1774	18.8693	53.6277	-1.50694	3.45e-60	1.1e-58	DOWN
gene6388	AFUB_045020	bZIP transcription factor%2C putative	GO:0005575	cellular_component	-	-	-	-	DS499596.1:3247434-3248959	480	439	489	150	155	125	30.1206	28.1449	27.7159	8.5987	7.23181	6.93546	28.6605	7.58865	1.91715	3.78e-60	1.2e-58	UP
gene1417	AFUB_091610	alpha-ketoglutarate-dependent taurine dioxygenase	GO:0005575	cellular_component	-	-	-	-	DS499601.1:1481231-1482403	59	37	38	405	384	338	4.68765	3.00339	2.72698	29.395	22.6842	23.7444	3.47267	25.2745	-2.86357	4.16e-60	1.32e-58	DOWN
gene8288	AFUB_032540	MFS multidrug transporter%2C putative	GO:0003674	molecular_function	-	-	-	-	DS499595.1:4458621-4460264	79	79	75	398	591	550	4.26078	4.35317	3.6536	19.6094	23.6997	26.2282	4.08918	23.1791	-2.50294	5.33e-60	1.69e-58	DOWN
gene9874	AFUB_014590	SDA1 domain protein	GO:0003674|GO:0008150	molecular_function|biological_process	-	-	-	-	DS499594.1:4108381-4110551	290	188	273	1013	1540	1148	12.2271	8.09835	10.3965	39.0169	48.2768	42.7967	10.2406	43.3635	-2.08217	8.52e-60	2.69e-58	DOWN
gene2159	AFUB_086150	C6 finger transcription factor%2C putative	GO:1902092|GO:1900790|GO:1900851|GO:1902086	positive regulation of fumagillin biosynthetic process|pseurotin A biosynthetic process|positive regulation of pseurotin A biosynthetic process|fumagillin biosynthetic process	-	-	-	-	DS499600.1:1853611-1855600	251	160	212	16	17	11	11.9014	7.75098	9.0794	0.693031	0.599337	0.461187	9.57725	0.584518	4.03429	1.18e-59	3.72e-58	UP
gene788	AFUB_096830	integral membrane protein	GO:0003674|GO:0008150|GO:0005575	molecular_function|biological_process|cellular_component	-	-	-	-	DS499602.1:1167446-1168737	118	114	110	460	526	482	9.50294	9.37981	8.00145	33.8417	31.496	34.3216	8.9614	33.2198	-1.89025	1.62e-59	5.07e-58	DOWN
gene9930	AFUB_015150	DEAD box RNA helicase HelA%2C putative	GO:0005524|GO:0008186|GO:0000372|GO:0003676|GO:0005739|GO:0004386|GO:0000373|GO:0008026	ATP binding|RNA-dependent ATPase activity|Group I intron splicing|nucleic acid binding|mitochondrion|helicase activity|Group II intron splicing|ATP-dependent helicase activity	-	-	-	-	DS499594.1:4288540-4290571	279	230	352	967	1384	1163	12.5702	10.5872	14.3245	39.8001	46.3626	46.33	12.494	44.1642	-1.82165	2.2e-59	6.89e-58	DOWN
gene7873	AFUB_028400	alpha-L-arabinofuranosidase%2C putative	GO:0005575	cellular_component	-	-	-	-	DS499595.1:3251096-3252094	81	77	81	0	0	0	7.18923	6.98237	6.4935	0	0	0	6.88837	0	Inf	2.29e-59	7.14e-58	UP
gene1998	AFUB_084570	glycosyl transferase%2C putative	GO:0005575|GO:0008150|GO:0003674	cellular_component|biological_process|molecular_function	K05528	EC:2.4.1.232[---]	ko01100|ko00513	Metabolic pathways|Various types of N-glycan biosynthesis	DS499600.1:1411104-1412393	2126	2164	2399	994	1146	884	159.078	165.431	162.134	67.9439	63.7563	58.4847	162.214	63.395	1.35546	2.93e-59	9.08e-58	UP
gene8969	AFUB_005570	G-protein complex gamma subunit Ste18/GpgA	GO:0043936|GO:1900376|GO:2001310|GO:0009847|GO:1900691|GO:0043944	asexual sporulation resulting in formation of a cellular spore|regulation of secondary metabolite biosynthetic process|gliotoxin biosynthetic process|spore germination|positive regulation of gliotoxin biosynthetic process|negative regulation of asexual sporulation resulting in formation of a cellular spore	-	-	-	-	DS499594.1:1567599-1568079	259	257	279	833	919	811	84.1205	85.2803	81.8472	247.152	221.927	232.898	83.7493	233.992	-1.48231	3.63e-59	1.12e-57	DOWN
gene9982	AFUB_015670	ribosome assembly protein Noc2%2C putative	GO:0030690|GO:0071216|GO:0036170|GO:0005730|GO:0005739|GO:0030691|GO:0042273|GO:0035690|GO:0003729|GO:0036180|GO:0009267	Noc1p-Noc2p complex|cellular response to biotic stimulus|filamentous growth of a population of unicellular organisms in response to starvation|nucleolus|mitochondrion|Noc2p-Noc3p complex|ribosomal large subunit biogenesis|cellular response to drug|mRNA binding|filamentous growth of a population of unicellular organisms in response to biotic stimulus|cellular response to starvation	-	-	-	-	DS499594.1:4447543-4449909	450	300	501	1593	2235	1889	16.8569	11.4816	16.9513	54.513	62.2496	62.5665	15.0966	59.7763	-1.98535	3.79e-59	1.17e-57	DOWN
gene8473	AFUB_000630	conserved hypothetical protein	GO:0008150|GO:0005575|GO:0003674	biological_process|cellular_component|molecular_function	-	-	-	-	DS499594.1:169983-171170	22438	24762	25317	10224	11854	10131	1773.19	1999.27	1807.1	738.092	696.513	707.892	1859.85	714.166	1.38086	4.36e-59	1.34e-57	UP
gene4563	AFUB_055560	extracellular cellulase CelA/allergen Asp F7-like%2C putative	GO:0008150|GO:0003674	biological_process|molecular_function	-	-	-	-	DS499597.1:1932108-1933204	1692	1794	1853	699	702	705	144.952	157.022	143.383	54.7041	44.715	53.4019	148.452	50.9403	1.54312	5.13e-59	1.57e-57	UP
gene113	AFUB_101610	endoglucanase/cellulase%2C putative	GO:0005575	cellular_component	-	-	-	-	DS499604.1:323138-324338	93	85	129	0	0	4	7.53068	7.03203	9.43493	0	0	0.286362	7.99921	0.0954539	6.38891	6.18e-59	1.89e-57	UP
gene3128	AFUB_064590	small nucleolar ribonucleoprotein complex subunit%2C putative	GO:0008150	biological_process	-	-	-	-	DS499598.1:496447-498417	255	174	271	942	1482	1187	11.4714	7.99725	11.0115	38.7121	49.57	47.2141	10.16	45.1654	-2.15231	7.07e-59	2.15e-57	DOWN
gene8305	AFUB_032710	nuclear export protein Noc3	GO:0006270|GO:0042493|GO:0006267|GO:0003682|GO:0005730|GO:0006364|GO:0005656|GO:0030691	DNA replication initiation|response to drug|pre-replicative complex assembly involved in nuclear cell cycle DNA replication|chromatin binding|nucleolus|rRNA processing|nuclear pre-replicative complex|Noc2p-Noc3p complex	-	-	-	-	DS499595.1:4504288-4506366	234	192	288	803	1083	938	9.97988	8.36612	11.0943	31.2855	34.3424	35.3717	9.81344	33.6666	-1.77849	7.32e-59	2.22e-57	DOWN
gene1160	AFUB_089040	polysaccharide synthase Cps1%2C putative	GO:0005575|GO:0008150|GO:0003674	cellular_component|biological_process|molecular_function	-	-	-	-	DS499601.1:678603-680755	46	37	51	283	469	376	3.70458	3.04431	3.70972	20.8201	28.083	26.7737	3.4862	25.2256	-2.85516	7.79e-59	2.36e-57	DOWN
gene7045	AFUB_020130	conserved hypothetical protein	GO:0005634|GO:0006310|GO:0003677|GO:0006302	nucleus|DNA recombination|DNA binding|double-strand break repair	-	-	-	-	DS499595.1:790055-791780	2247	1763	2412	763	948	797	119.018	95.4057	115.394	36.9191	37.3345	37.3259	109.939	37.1932	1.5636	9.5e-59	2.87e-57	UP
gene4541	AFUB_055330	conserved hypothetical protein	GO:0003674|GO:0008150|GO:0005575	molecular_function|biological_process|cellular_component	-	-	-	-	DS499597.1:1853769-1856474	440	438	499	1185	1427	1243	29.5558	30.0592	30.2753	72.7155	71.2701	73.8253	29.9634	72.6036	-1.27684	1e-58	3.02e-57	DOWN
gene4737	AFUB_057300	nucleoside transporter%2C putative	GO:0005794|GO:0005345|GO:0055085|GO:0035344|GO:0000324|GO:0005886	Golgi apparatus|purine nucleobase transmembrane transporter activity|transmembrane transport|hypoxanthine transport|fungal-type vacuole|plasma membrane	-	-	-	-	DS499597.1:2422339-2424256	210	195	253	809	1127	738	10.4843	9.94645	11.4088	36.8968	41.8348	32.5778	10.6132	37.1031	-1.80568	1.14e-58	3.42e-57	DOWN
gene6938	AFUB_019060	nuclear protein (Sgd1)%2C putative	GO:0005575	cellular_component	-	-	-	-	DS499595.1:486141-488745	152	129	147	549	838	588	5.27905	4.57737	4.61136	17.4182	21.6396	18.0565	4.82259	19.0381	-1.98101	1.23e-58	3.68e-57	DOWN
gene8459	AFUB_000490	U3 small nucleolar ribonucleoprotein protein Lcp5%2C putative	GO:0003674	molecular_function	-	-	-	-	DS499594.1:138838-140025	119	73	133	557	862	726	8.88168	5.56654	8.966	37.977	47.8352	47.9102	7.80474	44.5742	-2.51379	2.97e-58	8.85e-57	DOWN
gene9474	AFUB_010590	Sas10/Utp3 family protein	GO:0008150|GO:0003674	biological_process|molecular_function	-	-	-	-	DS499594.1:3005764-3007814	339	221	383	1246	1750	1418	15.1122	10.0655	15.4215	50.7418	58.0043	55.8919	13.5331	54.8794	-2.01977	4.44e-58	1.32e-56	DOWN
gene922	AFUB_086680	C6 transcription factor%2C putative	GO:0044550|GO:1900378	secondary metabolite biosynthetic process|positive regulation of secondary metabolite biosynthetic process	-	-	-	-	DS499601.1:30976-33447	435	449	416	103	90	100	16.5894	17.4945	14.3296	3.58837	2.55197	3.37197	16.1378	3.17077	2.34754	4.58e-58	1.36e-56	UP
gene4247	AFUB_052390	DUF1665 domain protein	GO:0003674	molecular_function	-	-	-	-	DS499597.1:968379-969281	207	159	223	660	910	753	20.3257	15.951	19.7779	59.2023	66.4371	65.3755	18.6849	63.6716	-1.76878	1.38e-57	4.08e-56	DOWN
gene9122	AFUB_007090	metacaspase CasA	GO:0006515|GO:0005634|GO:0043065|GO:0004198|GO:0005829|GO:0006915|GO:0034976	misfolded or incompletely synthesized protein catabolic process|nucleus|positive regulation of apoptotic process|calcium-dependent cysteine-type endopeptidase activity|cytosol|apoptotic process|response to endoplasmic reticulum stress	-	-	-	-	DS499594.1:1993531-1995235	2848	2741	3166	1250	1561	1320	175.365	172.435	176.08	70.3121	71.4657	71.8653	174.626	71.2143	1.29403	1.47e-57	4.31e-56	UP
gene9871	AFUB_014560	2-isopropylmalate synthase	GO:0009098|GO:0003852|GO:0005739	leucine biosynthetic process|2-isopropylmalate synthase activity|mitochondrion	K01649	EC:2.3.3.13[---]	ko01100|ko01110|ko01230|ko00620|ko01210|ko00290	Metabolic pathways|Biosynthesis of secondary metabolites|Biosynthesis of amino acids|Pyruvate metabolism|2-Oxocarboxylic acid metabolism|Valine, leucine and isoleucine biosynthesis	DS499594.1:4096687-4098833	966	823	1045	2415	3198	2708	44.3337	38.5896	43.3183	101.249	109.126	109.888	42.0806	106.754	-1.34307	2.99e-57	8.78e-56	DOWN
gene9628	AFUB_012130	conserved hypothetical protein	GO:0003674|GO:0005575|GO:0008150	molecular_function|cellular_component|biological_process	-	-	-	-	DS499594.1:3411740-3412668	2274	1999	2540	829	1162	901	239.181	214.814	241.306	79.6544	90.8732	83.7925	231.767	84.7734	1.45099	5.37e-57	1.57e-55	UP
gene6467	AFUB_045800	MSF multidrug transporter%2C putative	GO:0003674	molecular_function	-	-	-	-	DS499596.1:3483943-3485999	566	827	556	92	82	73	28.694	42.8345	25.4593	4.26068	3.09089	3.27219	32.3293	3.54126	3.19051	5.95e-57	1.74e-55	UP
gene9073	AFUB_006600	ATP-dependent RNA helicase%2C putative	GO:0008150	biological_process	-	-	-	-	DS499594.1:1869784-1871298	208	162	257	775	1153	963	12.9971	10.3421	14.5049	44.2387	53.5678	53.2049	12.6147	50.3371	-1.99652	6.22e-57	1.81e-55	DOWN
gene2420	AFUB_074540	FKBP-type peptidyl-prolyl isomerase%2C putative	GO:0003674	molecular_function	-	-	-	-	DS499599.1:690249-691736	1474	1340	1605	3866	5695	4849	95.5379	88.7353	93.9618	228.907	274.451	277.891	92.745	260.416	-1.48948	8.33e-57	2.42e-55	DOWN
gene2201	AFUB_072350	rRNA processing protein (Rrp20)%2C putative	GO:0006461|GO:0005829|GO:0003723|GO:0000447|GO:0000472|GO:0030686|GO:0005730|GO:0051082	protein complex assembly|cytosol|RNA binding|endonucleolytic cleavage in ITS1 to separate SSU-rRNA from 5.8S rRNA and LSU-rRNA from tricistronic rRNA transcript (SSU-rRNA, 5.8S rRNA, LSU-rRNA)|endonucleolytic cleavage to generate mature 5'-end of SSU-rRNA from (SSU-rRNA, 5.8S rRNA, LSU-rRNA)|90S preribosome|nucleolus|unfolded protein binding	-	-	-	-	DS499599.1:46014-46899	282	235	258	842	1274	1047	32.9436	28.0481	27.2232	89.8572	110.658	108.147	29.405	102.887	-1.80693	1.13e-56	3.26e-55	DOWN
gene3732	AFUB_070640	conserved hypothetical protein	GO:0008150|GO:0005575|GO:0003674	biological_process|cellular_component|molecular_function	-	-	-	-	DS499598.1:2156489-2158624	1198	1076	1134	465	517	433	50.9466	46.7502	43.5581	18.0646	16.3471	16.2813	47.085	16.8977	1.47844	1.52e-56	4.38e-55	UP
gene4389	AFUB_053810	conserved hypothetical protein	GO:0003677|GO:0005634|GO:0006351|GO:0003899	DNA binding|nucleus|transcription, DNA-templated|DNA-directed RNA polymerase activity	-	-	-	-	DS499597.1:1412460-1414093	136	111	141	486	712	510	7.89701	6.58509	7.39509	25.7798	30.7396	26.1842	7.2924	27.5679	-1.91852	2.33e-56	6.68e-55	DOWN
gene6911	AFUB_018790	conserved hypothetical protein	GO:0003674|GO:0008150|GO:0005575	molecular_function|biological_process|cellular_component	-	-	-	-	DS499595.1:414794-416750	6125	5621	6132	2427	3138	2657	284.637	266.878	257.387	103.032	108.426	109.174	269.634	106.877	1.33504	3.88e-56	1.11e-54	UP
gene9337	AFUB_009220	La domain family	GO:0003674|GO:0008150|GO:0005575	molecular_function|biological_process|cellular_component	-	-	-	-	DS499594.1:2605733-2608283	537	479	610	1369	1860	1506	20.167	18.3788	20.6917	46.9667	51.9366	50.0077	19.7458	49.637	-1.32987	4.08e-56	1.17e-54	DOWN
gene1856	AFUB_083150	conserved hypothetical protein	GO:0003674|GO:0005575|GO:0008150	molecular_function|cellular_component|biological_process	-	-	-	-	DS499600.1:946763-947744	519	459	499	135	191	136	52.5324	47.4664	45.6203	12.4828	14.3743	12.1715	48.5397	13.0095	1.8996	4.51e-56	1.28e-54	UP
gene9413	AFUB_009980	GTP binding protein%2C putative	GO:0040010|GO:0005525|GO:0005730|GO:0000054|GO:0006364	positive regulation of growth rate|GTP binding|nucleolus|ribosomal subunit export from nucleus|rRNA processing	-	-	ko03008	Ribosome biogenesis in eukaryotes	DS499594.1:2819939-2821327	432	318	517	1515	2345	1909	27.5769	20.7397	29.8092	88.3472	111.301	107.749	26.0419	102.465	-1.97623	4.72e-56	1.34e-54	DOWN
gene6132	AFUB_042470	WD repeat protein	GO:0005720|GO:0044732|GO:0003682|GO:0030702|GO:0006267|GO:0000027|GO:0006364|GO:0030174|GO:0005656|GO:0097344|GO:0005829|GO:0032153	nuclear heterochromatin|mitotic spindle pole body|chromatin binding|chromatin silencing at centromere|pre-replicative complex assembly involved in nuclear cell cycle DNA replication|ribosomal large subunit assembly|rRNA processing|regulation of DNA-dependent DNA replication initiation|nuclear pre-replicative complex|Rix1 complex|cytosol|cell division site	-	-	-	-	DS499596.1:2414685-2416499	81	76	85	353	506	358	4.14189	3.97046	3.92582	16.4895	19.2379	16.1861	4.01272	17.3045	-2.10849	5.2e-56	1.47e-54	DOWN
gene8709	AFUB_002990	rRNA processing protein%2C putative	GO:0003674|GO:0008150	molecular_function|biological_process	-	-	-	-	DS499594.1:834460-835572	233	164	216	751	1114	811	21.1243	15.1909	17.688	62.199	75.0937	65.0114	18.001	67.4347	-1.90541	5.27e-56	1.49e-54	DOWN
gene8042	AFUB_030080	oxidoreductase%2C short-chain dehydrogenase/reductase family	GO:0005575	cellular_component	K06123	EC:1.1.1.101[---]	ko01100|ko00564|ko00565	Metabolic pathways|Glycerophospholipid metabolism|Ether lipid metabolism	DS499595.1:3757035-3757989	443	574	488	107	88	86	46.4299	61.4638	46.1967	10.2446	6.85758	7.96959	51.3635	8.35725	2.61964	6.59e-56	1.85e-54	UP
gene7027	AFUB_019950	nuclear protein involved in pre-rRNA processing%2C putative	GO:0005575|GO:0008150|GO:0003674	cellular_component|biological_process|molecular_function	-	-	-	-	DS499595.1:735044-736058	64	45	78	312	408	320	5.92972	4.25973	6.52745	26.4074	28.1064	26.2148	5.5723	26.9095	-2.27177	8.32e-56	2.33e-54	DOWN
gene4168	AFUB_051600	small nucleolar ribonucleoprotein complex subunit (Pwp2)%2C putative	GO:0008150|GO:0003674	biological_process|molecular_function	-	-	ko03008	Ribosome biogenesis in eukaryotes	DS499597.1:767011-770268	291	222	326	908	1323	1025	9.27805	7.23153	9.38811	26.4465	31.3629	28.8955	8.63256	28.9016	-1.74329	8.79e-56	2.46e-54	DOWN
gene8049	AFUB_030150	esterase%2C putative	GO:0005575	cellular_component	-	-	-	-	DS499595.1:3778667-3779485	252	214	248	44	57	47	27.2822	23.6704	24.251	4.35159	4.58823	4.49907	25.0679	4.47963	2.48439	8.93e-56	2.49e-54	UP
gene9288	AFUB_008740	nucleolus protein required for cell viability%2C putative	GO:0003674|GO:0008150	molecular_function|biological_process	-	-	-	-	DS499594.1:2488765-2490958	171	121	217	697	936	810	7.52089	5.43717	8.62046	28.0043	30.6085	31.4994	7.19284	30.0374	-2.06213	1.03e-55	2.85e-54	DOWN
gene1993	AFUB_084520	nucleotide-sugar transporter%2C putative	GO:0072334|GO:0097624|GO:0005459|GO:0030173	UDP-galactose transmembrane transport||UDP-galactose transmembrane transporter activity|integral component of Golgi membrane	-	-	-	-	DS499600.1:1404100-1405296	5227	4666	5263	2187	2708	2279	435.178	396.892	395.773	166.334	167.632	167.765	409.281	167.244	1.29114	1.14e-55	3.17e-54	UP
gene3191	AFUB_065210	translation elongation factor G1%2C putative	GO:0006414|GO:0005525|GO:0032543|GO:0003746|GO:0003924|GO:0005739	translational elongation|GTP binding|mitochondrial translation|translation elongation factor activity|GTPase activity|mitochondrion	-	-	-	-	DS499598.1:655742-658380	852	830	1095	2435	3229	2771	31.3594	31.2118	36.4032	81.8738	88.3666	90.1794	32.9914	86.8066	-1.39571	1.47e-55	4.05e-54	DOWN
gene4145	AFUB_051370	conserved hypothetical protein	GO:0005575	cellular_component	-	-	-	-	DS499597.1:686926-688143	1129	1177	1368	3069	3635	3245	95.6118	101.837	104.641	237.428	228.884	242.983	100.697	236.432	-1.23141	1.47e-55	4.05e-54	DOWN
gene1062	AFUB_088060	MFS peptide transporter Ptr2%2C putative	GO:0042939|GO:0042937|GO:0000324|GO:0032153|GO:0035442|GO:0071916|GO:0031520	tripeptide transport|tripeptide transporter activity|fungal-type vacuole|cell division site|dipeptide transmembrane transport|dipeptide transmembrane transporter activity|plasma membrane of cell tip	-	-	-	-	DS499601.1:388428-390303	2542	2481	2716	9227	8554	7400	129.76	129.391	125.225	430.272	324.658	333.995	128.125	362.975	-1.50231	1.65e-55	4.53e-54	DOWN
gene7504	AFUB_024710	amino acid permease (Dip5)%2C putative	GO:0070778|GO:0015813|GO:0005886|GO:0005783|GO:0055085|GO:0005313|GO:0005794|GO:0015183|GO:0000329|GO:0000328|GO:0035690	L-aspartate transport|L-glutamate transport|plasma membrane|endoplasmic reticulum|transmembrane transport|L-glutamate transmembrane transporter activity|Golgi apparatus|L-aspartate transmembrane transporter activity|fungal-type vacuole membrane|fungal-type vacuole lumen|cellular response to drug	-	-	-	-	DS499595.1:2246900-2248827	202	246	226	1345	1208	933	10.5856	13.1708	10.6972	64.3879	47.0678	43.2304	11.4845	51.562	-2.16662	1.76e-55	4.83e-54	DOWN
gene2654	AFUB_076880	conserved hypothetical protein	GO:0003674|GO:0008150	molecular_function|biological_process	-	-	-	-	DS499599.1:1362873-1363661	1322	1226	1351	579	694	551	148.566	140.764	137.133	59.4407	57.9882	54.7498	142.154	57.3929	1.30851	2.3e-55	6.3e-54	UP
gene9318	AFUB_009040	conserved hypothetical protein	GO:0005575	cellular_component	-	-	-	-	DS499594.1:2550858-2552355	3066	2621	3071	1185	1536	1232	199.599	174.328	180.578	70.4732	74.3483	70.9155	184.835	71.9123	1.36193	2.58e-55	7.02e-54	UP
gene116	AFUB_101630	hypothetical protein	GO:0003674|GO:0005575|GO:0008150	molecular_function|cellular_component|biological_process	-	-	-	-	DS499604.1:329856-330470	431	499	520	146	164	135	62.1392	73.5026	67.7159	19.2292	17.5803	17.2094	67.7859	18.0063	1.91249	3.05e-55	8.3e-54	UP
gene6030	AFUB_041460	plasma membrane H+-ATPase Pma1	GO:0015992	proton transport	K01535	EC:3.6.3.6[---]	ko00190	Oxidative phosphorylation	DS499596.1:2115558-2118666	21637	24160	24627	64059	71492	66942	646.612	737.661	664.747	1748.82	1588.54	1768.84	683.007	1702.07	-1.31732	4.53e-55	1.23e-53	DOWN
gene3103	AFUB_064340	37S ribosomal protein Rsm25	GO:0008150	biological_process	-	-	-	-	DS499598.1:428674-429537	546	514	656	1435	1893	1458	62.3069	59.9266	67.6153	149.594	160.615	147.111	63.2829	152.44	-1.26835	6.2e-55	1.68e-53	DOWN
gene789	AFUB_096840	MFS transporter%2C putative	GO:0003674	molecular_function	-	-	-	-	DS499602.1:1169495-1171165	300	308	293	876	1077	983	17.0514	17.8856	15.042	45.4843	45.5143	49.4011	16.6597	46.7999	-1.49015	6.37e-55	1.72e-53	DOWN
gene6684	AFUB_047970	C6 finger domain protein%2C putative	GO:0008150|GO:0005575|GO:0003674	biological_process|cellular_component|molecular_function	-	-	-	-	DS499596.1:4021308-4022937	492	469	513	158	200	169	36.263	35.3171	34.1518	10.6384	10.9603	11.0136	35.244	10.8707	1.69693	7.54e-55	2.03e-53	UP
gene4988	AFUB_059800	G protein complex beta subunit SfaD	GO:0005834|GO:0000909|GO:0001403|GO:1900691|GO:0010525|GO:0010914|GO:0004871|GO:0045461|GO:2001310|GO:0075308|GO:0031684|GO:0048315|GO:0005937|GO:0000750|GO:0043577|GO:0031680|GO:0000753	heterotrimeric G-protein complex|sporocarp development involved in sexual reproduction|invasive growth in response to glucose limitation|positive regulation of gliotoxin biosynthetic process|regulation of transposition, RNA-mediated|positive regulation of sterigmatocystin biosynthetic process|signal transducer activity|sterigmatocystin biosynthetic process|gliotoxin biosynthetic process|negative …	-	-	ko04011|ko03420|ko04151|ko04014|ko04010|ko03020|ko04310|ko00410|ko00130|ko00720|ko04540|ko04341|ko04713|ko04016|ko04740|ko04744	MAPK signaling pathway - yeast|Nucleotide excision repair|PI3K-Akt signaling pathway|Ras signaling pathway|MAPK signaling pathway|RNA polymerase|Wnt signaling pathway|beta-Alanine metabolism|Ubiquinone and other terpenoid-quinone biosynthesis|Carbon fixation pathways in prokaryotes|Gap junction|Hedgehog signaling pathway - fly|Circadian entrainment|MAPK signaling pathway - plant|Olfactory transdu…	DS499597.1:3068822-3070227	721	735	779	1829	2128	1884	54.922	57.2021	53.5978	127.275	120.525	126.892	55.2406	124.897	-1.17694	7.98e-55	2.14e-53	DOWN
gene9984	AFUB_015690	hypothetical protein	GO:0005575|GO:0008150|GO:0003674	cellular_component|biological_process|molecular_function	-	-	-	-	DS499594.1:4453651-4454422	641	655	657	231	273	196	88.5294	92.4239	81.9583	29.1447	28.0339	23.9347	87.6372	27.0378	1.69657	1.08e-54	2.9e-53	UP
gene6960	AFUB_019280	hypothetical protein	GO:0051731|GO:0006364	polynucleotide 5'-hydroxyl-kinase activity|rRNA processing	-	-	-	-	DS499595.1:546755-549504	105	80	111	390	547	420	3.65531	2.84536	3.49026	12.4027	14.1584	12.9279	3.33031	13.163	-1.98276	1.13e-54	3.01e-53	DOWN
gene6888	AFUB_018560	conserved hypothetical protein	GO:0003674	molecular_function	-	-	-	-	DS499595.1:341718-342509	164	123	209	696	1025	695	20.0296	15.3477	23.0554	77.6524	93.0774	75.0509	19.4776	81.9269	-2.07252	2.34e-54	6.21e-53	DOWN
gene4943	AFUB_059350	RNA helicase/RNAse III%2C putative	GO:0004525|GO:0016442|GO:0005737|GO:0090501|GO:0090502|GO:0003723|GO:0030422|GO:0005634	ribonuclease III activity|RISC complex|cytoplasm|RNA phosphodiester bond hydrolysis|RNA phosphodiester bond hydrolysis, endonucleolytic|RNA binding|production of siRNA involved in RNA interference|nucleus	K11592	EC:3.1.26.-[---]	ko04310	Wnt signaling pathway	DS499597.1:2932651-2938100	245	254	279	51	78	48	4.68078	4.95792	4.81454	0.890099	1.108	0.810836	4.81775	0.936313	2.3633	3.97e-54	1.05e-52	UP
gene91	AFUB_101400	conserved hypothetical protein	GO:0003674|GO:0008150|GO:0005575	molecular_function|biological_process|cellular_component	-	-	-	-	DS499604.1:270715-272873	94	120	112	7	4	3	4.13428	5.39223	4.44927	0.281248	0.130813	0.116673	4.65859	0.176245	4.72424	4.26e-54	1.13e-52	UP
gene6781	AFUB_017480	RTA1 domain protein	GO:0003674	molecular_function	-	-	-	-	DS499595.1:80631-81782	95	99	99	4	8	4	7.95412	8.46867	7.48691	0.30598	0.498054	0.296096	7.9699	0.36671	4.44185	4.67e-54	1.23e-52	UP
gene1310	AFUB_090540	3-ketoacyl-acyl carrier protein reductase	GO:0005575	cellular_component	K00059	EC:1.1.1.100[---]	ko01100|ko01212|ko01040|ko00061|ko00780	Metabolic pathways|Fatty acid metabolism|Biosynthesis of unsaturated fatty acids|Fatty acid biosynthesis|Biotin metabolism	DS499601.1:1173209-1174031	73	87	79	1	2	0	8.3952	10.2222	8.20606	0.105043	0.170983	0	8.94114	0.0920084	6.60255	6.05e-54	1.59e-52	UP
gene3821	AFUB_071530	Ankyrin repeat protein	GO:0003674|GO:0005575|GO:0008150	molecular_function|cellular_component|biological_process	-	-	ko00310|ko04624	Lysine degradation|Toll and Imd signaling pathway	DS499598.1:2409900-2410769	275	324	324	72	72	67	29.6637	35.7068	31.5672	7.09481	5.77457	6.39017	32.3126	6.41985	2.33148	9.99e-54	2.62e-52	UP
gene8883	AFUB_004710	serine-rich protein	GO:0005575|GO:0008150|GO:0003674	cellular_component|biological_process|molecular_function	-	-	-	-	DS499594.1:1325515-1326896	426	252	468	1707	2573	1964	28.746	17.3733	28.5242	105.225	129.093	117.18	24.8812	117.166	-2.23543	2.36e-53	6.18e-52	DOWN
gene23	AFUB_100720	F-box domain protein	GO:0008150|GO:0005575|GO:0003674	biological_process|cellular_component|molecular_function	-	-	-	-	DS499604.1:59612-61011	1175	1310	1314	520	626	519	77.518	88.2977	78.2994	31.3391	30.7066	30.2744	81.3717	30.7734	1.40284	3.63e-53	9.46e-52	UP
gene7476	AFUB_024430	ATP-dependent RNA helicase Mrh4%2C putative	GO:0005762|GO:0016070|GO:1902775|GO:1990400|GO:0004004|GO:0005524|GO:0005759|GO:0009409	mitochondrial large ribosomal subunit|RNA metabolic process|mitochondrial large ribosomal subunit assembly||ATP-dependent RNA helicase activity|ATP binding|mitochondrial matrix|response to cold	K12823	EC:3.6.4.13[---]	ko03040|ko00310|ko01523	Spliceosome|Lysine degradation|Antifolate resistance	DS499595.1:2171784-2173679	201	186	220	636	846	603	9.39988	8.88692	9.29282	27.1707	29.4164	24.9337	9.19321	27.1736	-1.56357	4.15e-53	1.08e-51	DOWN
gene8893	AFUB_004810	lysyl-tRNA synthetase%2C putative	GO:0004824|GO:0006418|GO:0003676|GO:0004812|GO:0005524|GO:0005737|GO:0006430	lysine-tRNA ligase activity|tRNA aminoacylation for protein translation|nucleic acid binding|aminoacyl-tRNA ligase activity|ATP binding|cytoplasm|lysyl-tRNA aminoacylation	K04567	EC:6.1.1.6[---]	ko00970	Aminoacyl-tRNA biosynthesis	DS499594.1:1346430-1347993	290	254	287	772	1022	827	17.8939	16.0123	15.9951	43.5154	46.8869	45.1187	16.6338	45.1737	-1.44136	4.2e-53	1.09e-51	DOWN
gene8647	AFUB_002370	WD repeat protein	GO:0003674	molecular_function	-	-	-	-	DS499594.1:663051-664720	101	76	164	619	815	618	5.78517	4.44753	8.48465	32.3893	34.7091	31.2986	6.23912	32.799	-2.39424	4.36e-53	1.13e-51	DOWN
gene7202	AFUB_021700	SH3 domain protein	GO:0003674	molecular_function	-	-	ko04144|ko04630	Endocytosis|Jak-STAT signaling pathway	DS499595.1:1258196-1260456	4476	3982	4838	2021	2334	2070	226.14	205.543	220.776	93.2764	87.676	92.47	217.486	91.1408	1.25475	4.49e-53	1.16e-51	UP
gene9781	AFUB_013660	nuclear segregation protein (Bfr1)%2C putative	GO:0005622|GO:0008150|GO:0003674	intracellular|biological_process|molecular_function	-	-	-	-	DS499594.1:3842262-3844079	2431	2033	2535	5664	7426	6280	140.607	120.136	132.434	299.27	319.352	321.163	131.059	313.262	-1.25715	4.56e-53	1.17e-51	DOWN
gene4337	AFUB_053290	Golgi GDP-mannose transporter	GO:0005458|GO:1990570|GO:0051278|GO:0015784	GDP-mannose transmembrane transporter activity||fungal-type cell wall polysaccharide biosynthetic process|GDP-mannose transport	-	-	-	-	DS499597.1:1243786-1245141	447	404	391	1186	1406	1146	34.4946	31.8522	27.2533	83.6079	80.6719	78.1938	31.2	80.8245	-1.37325	9.66e-53	2.48e-51	DOWN
gene3082	AFUB_064130	aspartic-type endopeptidase (CtsD)%2C putative	GO:0004190|GO:0005575	aspartic-type endopeptidase activity|cellular_component	K01379	EC:3.4.23.5[---]	ko04142|ko00250|ko04071|ko04210	Lysosome|Alanine, aspartate and glutamate metabolism|Sphingolipid signaling pathway|Apoptosis	DS499598.1:373193-374617	356	373	401	1434	1363	1115	22.1513	23.7122	22.5368	81.5111	63.0577	61.3434	22.8001	68.6374	-1.58996	1.1e-52	2.81e-51	DOWN
gene9437	AFUB_010220	thioesterase family protein	GO:0003674|GO:0008150	molecular_function|biological_process	-	-	ko04151	PI3K-Akt signaling pathway	DS499594.1:2892504-2893567	1590	1454	1725	633	844	726	150.621	140.723	147.596	54.7785	59.4461	60.8091	146.314	58.3446	1.32639	1.3e-52	3.31e-51	UP
gene5109	AFUB_061010	aspartic endopeptidase Pep1	GO:0006508|GO:0004175|GO:0005576	proteolysis|endopeptidase activity|extracellular region	-	-	-	-	DS499597.1:3406665-3408012	117	109	200	695	776	710	8.73243	8.31163	13.4827	47.3861	43.0628	46.8543	10.1756	45.7677	-2.16922	1.59e-52	4.03e-51	DOWN
gene2154	AFUB_086100	conserved hypothetical protein	GO:0005575|GO:1902086|GO:0003674	cellular_component|fumagillin biosynthetic process|molecular_function	-	-	-	-	DS499600.1:1845344-1846238	206	224	214	42	33	24	22.0598	24.5072	20.6988	4.10867	2.62751	2.2724	22.4219	3.00286	2.9005	1.6e-52	4.05e-51	UP
gene8277	AFUB_032430	conserved hypothetical protein	GO:0003723|GO:0000447|GO:0005730|GO:0000166|GO:0000480|GO:0034462|GO:0000472|GO:0005737|GO:0001671|GO:0030686	RNA binding|endonucleolytic cleavage in ITS1 to separate SSU-rRNA from 5.8S rRNA and LSU-rRNA from tricistronic rRNA transcript (SSU-rRNA, 5.8S rRNA, LSU-rRNA)|nucleolus|nucleotide binding|endonucleolytic cleavage in 5'-ETS of tricistronic rRNA transcript (SSU-rRNA, 5.8S rRNA, LSU-rRNA)|small-subunit processome assembly|endonucleolytic cleavage to generate mature 5'-end of SSU-rRNA from (SSU-rRNA…	-	-	-	-	DS499595.1:4419281-4420540	146	98	143	493	640	573	10.2742	7.04587	9.08924	31.6927	33.4863	35.6527	8.8031	33.6105	-1.93283	1.8e-52	4.57e-51	DOWN
gene1366	AFUB_091100	conserved hypothetical protein	GO:0003674|GO:0008150|GO:0005575	molecular_function|biological_process|cellular_component	-	-	-	-	DS499601.1:1334555-1337386	46	33	47	238	279	221	1.44023	1.05559	1.32914	6.80716	6.49484	6.11796	1.27499	6.47332	-2.34402	2.63e-52	6.64e-51	DOWN
gene1995	AFUB_084540	glycosyl transferase%2C putative	GO:0008150|GO:0005575|GO:0003674	biological_process|cellular_component|molecular_function	-	-	-	-	DS499600.1:1406916-1408036	6923	6437	7099	2964	3593	2470	596.545	566.69	552.515	233.316	230.197	188.187	571.917	217.233	1.39656	2.71e-52	6.83e-51	UP
gene8930	AFUB_005180	pre-rRNA processing protein Mrd1%2C putative	GO:0000480|GO:0034462|GO:0000472|GO:0030686|GO:0000166|GO:0005730|GO:0042134|GO:0000447|GO:0003729	endonucleolytic cleavage in 5'-ETS of tricistronic rRNA transcript (SSU-rRNA, 5.8S rRNA, LSU-rRNA)|small-subunit processome assembly|endonucleolytic cleavage to generate mature 5'-end of SSU-rRNA from (SSU-rRNA, 5.8S rRNA, LSU-rRNA)|90S preribosome|nucleotide binding|nucleolus|rRNA primary transcript binding|endonucleolytic cleavage in ITS1 to separate SSU-rRNA from 5.8S rRNA and LSU-rRNA from tr…	-	-	-	-	DS499594.1:1450935-1453818	1046	879	1257	2854	3899	2989	37.4278	32.134	40.6253	93.29	103.731	94.5654	36.729	97.1955	-1.40397	2.76e-52	6.92e-51	DOWN
gene5125	AFUB_061170	60S acidic ribosomal protein P0%2C putative	GO:0003674	molecular_function	-	-	-	-	DS499597.1:3448702-3449533	200	109	161	755	1131	928	23.8353	13.2718	17.3306	82.1971	100.218	97.7874	18.1459	93.4009	-2.36379	2.8e-52	7.01e-51	DOWN
gene8964	AFUB_005520	DNA-directed RNA polymerase I%2C II%2C and III subunit Rpb6	GO:0006366|GO:0003968|GO:0001054|GO:0003677|GO:0005829|GO:0005736|GO:0005665|GO:0001055|GO:0001056|GO:0006360|GO:0042493|GO:0042797|GO:0005666	transcription from RNA polymerase II promoter|RNA-directed RNA polymerase activity|RNA polymerase I activity|DNA binding|cytosol|DNA-directed RNA polymerase I complex|DNA-directed RNA polymerase II, core complex|RNA polymerase II activity|RNA polymerase III activity|transcription from RNA polymerase I promoter|response to drug|tRNA transcription from RNA polymerase III promoter|DNA-directed RNA p…	-	-	ko01100|ko00230|ko00240|ko04011|ko03020|ko01523	Metabolic pathways|Purine metabolism|Pyrimidine metabolism|MAPK signaling pathway - yeast|RNA polymerase|Antifolate resistance	DS499594.1:1554897-1555625	322	256	294	878	1179	847	58.7468	47.7179	48.4477	146.333	159.932	136.633	51.6375	147.632	-1.51552	3.26e-52	8.14e-51	DOWN
gene9803	AFUB_013880	ABC transporter%2C putative	GO:0035690|GO:0005886	cellular response to drug|plasma membrane	-	-	ko02010	ABC transporters	DS499594.1:3900108-3904867	10463	10526	9722	4241	4699	3691	206.437	212.182	173.255	76.4395	68.9333	64.39	197.291	69.921	1.49653	3.6e-52	8.97e-51	UP
gene4135	AFUB_051270	alpha-1%2C2-mannosyltransferase (Ktr4)%2C putative	GO:0000030|GO:0000032|GO:0000909|GO:0000031|GO:0030448|GO:0048315|GO:0006487|GO:0009272|GO:0016020	mannosyltransferase activity|cell wall mannoprotein biosynthetic process|sporocarp development involved in sexual reproduction|mannosylphosphate transferase activity|hyphal growth|conidium formation|protein N-linked glycosylation|fungal-type cell wall biogenesis|membrane	K10967	EC:2.4.1.-[---]	ko00514	Other types of O-glycan biosynthesis	DS499597.1:651989-653393	705	626	778	1886	2080	1657	52.3539	47.495	52.184	127.944	114.846	108.799	50.6776	117.196	-1.20951	4.68e-52	1.16e-50	DOWN
gene9900	AFUB_014850	choline transport protein%2C putative	GO:0003674|GO:0008150|GO:0005575	molecular_function|biological_process|cellular_component	-	-	-	-	DS499594.1:4194281-4196079	141	116	171	746	679	583	8.13942	6.8414	8.91596	39.3396	29.1431	29.7567	7.96559	32.7465	-2.03949	5.34e-52	1.32e-50	DOWN
gene4037	AFUB_050290	nucleolar RNA methyltransferase (Nop2)%2C putative	GO:0009383|GO:0000463|GO:0003723|GO:1902626|GO:0070475|GO:0005730|GO:0030687	rRNA (cytosine-C5-)-methyltransferase activity|maturation of LSU-rRNA from tricistronic rRNA transcript (SSU-rRNA, 5.8S rRNA, LSU-rRNA)|RNA binding|assembly of large subunit precursor of preribosome|rRNA base methylation|nucleolus|preribosome, large subunit precursor	-	-	-	-	DS499597.1:382542-384797	532	343	617	2026	3124	2596	20.9092	13.7731	21.9032	72.7416	91.2912	90.2139	18.8618	84.7489	-2.16772	9.37e-52	2.32e-50	DOWN
gene4334	AFUB_053260	pseudouridylate synthase family protein	GO:1990481|GO:0030686|GO:0009982|GO:0003729|GO:0030010|GO:0051211|GO:0031429|GO:0031118|GO:0048315|GO:0006897|GO:0005829|GO:0031120|GO:0000495	|90S preribosome|pseudouridine synthase activity|mRNA binding|establishment of cell polarity|anisotropic cell growth|box H/ACA snoRNP complex|rRNA pseudouridine synthesis|conidium formation|endocytosis|cytosol|snRNA pseudouridine synthesis|box H/ACA snoRNA 3'-end processing	K11131	EC:5.4.99.-[---]	ko03008	Ribosome biogenesis in eukaryotes	DS499597.1:1237296-1239043	1415	1123	1441	3651	5530	4603	85.6997	69.489	78.8288	202.001	249.024	246.495	78.0059	232.507	-1.57562	1.01e-51	2.5e-50	DOWN
gene5840	AFUB_039570	pre-rRNA processing nucleolar protein Sik1%2C putative	GO:0032040|GO:0006364|GO:0031428|GO:0030686|GO:0003729	small-subunit processome|rRNA processing|box C/D snoRNP complex|90S preribosome|mRNA binding	-	-	ko03008	Ribosome biogenesis in eukaryotes	DS499596.1:1626541-1628229	1231	1002	1344	3149	4620	3708	69.5664	57.8526	68.6023	162.567	194.123	185.278	65.3404	180.656	-1.4672	1.16e-51	2.86e-50	DOWN
gene6546	AFUB_046590	amino acid permease	GO:0003674|GO:0008150|GO:0005575	molecular_function|biological_process|cellular_component	-	-	-	-	DS499596.1:3668164-3669330	211	210	236	49	60	44	19.6109	19.941	19.8119	4.16035	4.14627	3.61586	19.7879	3.97416	2.3159	1.87e-51	4.58e-50	UP
gene8711	AFUB_003010	rRNA processing protein Pwp1%2C putative	GO:0008150|GO:0003674	biological_process|molecular_function	-	-	-	-	DS499594.1:836669-838365	320	196	362	1197	1724	1362	17.4178	10.8996	17.7971	59.519	69.7707	65.5487	15.3715	64.9461	-2.07898	2.34e-51	5.73e-50	DOWN
gene1110	AFUB_088540	RTA1 domain protein%2C putative	GO:0003674	molecular_function	-	-	-	-	DS499601.1:532035-532710	42	27	46	240	396	297	6.08501	3.99654	6.01964	31.7646	42.658	38.0463	5.36706	37.4896	-2.80429	2.37e-51	5.79e-50	DOWN
gene2553	AFUB_075870	transcription factor AATF/Che-1%2C putative	GO:0003674	molecular_function	-	-	-	-	DS499599.1:1112363-1114176	255	166	275	904	1409	1022	13.3158	8.85619	12.9705	43.1234	54.7054	47.1868	11.7142	48.3386	-2.04492	2.43e-51	5.92e-50	DOWN
gene9826	AFUB_014110	U3 small nucleolar RNA-associated protein Utp11%2C putative	GO:0003674	molecular_function	-	-	-	-	DS499594.1:3964614-3965574	116	107	109	388	506	423	11.6219	10.9526	9.86382	35.5117	37.6933	37.4718	10.8128	36.8923	-1.77058	2.85e-51	6.92e-50	DOWN
gene5993	AFUB_041100	C2H2 transcription factor (Ace1)%2C putative	GO:0005575	cellular_component	-	-	-	-	DS499596.1:1998773-2001512	24410	22844	26599	11273	13369	12030	811.538	775.938	798.738	342.373	330.471	353.631	795.405	342.158	1.21703	3.08e-51	7.46e-50	UP
gene4784	AFUB_057770	pectin lyase	GO:0003674|GO:0005575|GO:0008150	molecular_function|cellular_component|biological_process	-	-	-	-	DS499597.1:2511865-2513188	633	745	611	184	193	142	48.3432	58.1302	42.1475	12.8372	10.9593	9.58878	49.5403	11.1284	2.15436	4.29e-51	1.04e-49	UP
gene7278	AFUB_022450	pre-rRNA processing protein Esf1%2C putative	GO:0008150|GO:0003674	biological_process|molecular_function	-	-	-	-	DS499595.1:1504506-1506659	210	147	228	699	1071	854	8.64444	6.18227	8.47716	26.2854	32.7794	31.0828	7.76796	30.0492	-1.95172	5.69e-51	1.37e-49	DOWN
gene5825	AFUB_039420	conserved hypothetical protein	GO:0003674|GO:0005575|GO:0008150	molecular_function|cellular_component|biological_process	-	-	ko03008	Ribosome biogenesis in eukaryotes	DS499596.1:1570067-1571065	110	83	133	421	606	465	9.76316	7.52648	10.6623	34.135	39.9912	36.4918	9.3173	36.8726	-1.98457	8.1e-51	1.95e-49	DOWN
gene9787	AFUB_013720	methyltransferase (Ncl1)%2C putative	GO:0005634|GO:0000049|GO:0070301|GO:0002127|GO:0016428	nucleus|tRNA binding|cellular response to hydrogen peroxide|wobble base cytosine methylation|tRNA (cytosine-5-)-methyltransferase activity	-	-	-	-	DS499594.1:3856659-3859665	916	771	1014	2180	2748	2313	30.5221	26.2475	30.518	66.3581	68.0815	68.1457	29.0959	67.5284	-1.21468	8.62e-51	2.07e-49	DOWN
gene7283	AFUB_022500	DNA-directed RNA polymerase I 13.1 kDa polypeptide%2C putative	GO:0006363|GO:0001054|GO:0005829|GO:0008270|GO:0042790|GO:0003677|GO:0005736|GO:0003676	termination of RNA polymerase I transcription|RNA polymerase I activity|cytosol|zinc ion binding|transcription of nuclear large rRNA transcript from RNA polymerase I promoter|DNA binding|DNA-directed RNA polymerase I complex|nucleic acid binding	-	-	ko01100|ko00230|ko00240|ko03020	Metabolic pathways|Purine metabolism|Pyrimidine metabolism|RNA polymerase	DS499595.1:1520396-1520891	83	66	91	328	476	358	20.1078	16.3357	19.9124	72.5897	85.7398	76.6848	18.7853	78.3381	-2.06011	9.88e-51	2.36e-49	DOWN
gene3807	AFUB_071390	MFS transporter%2C putative	GO:0003674	molecular_function	-	-	-	-	DS499598.1:2351425-2352583	557	631	634	1608	2073	1512	55.6169	64.3716	57.1793	146.675	153.902	133.489	59.0559	144.689	-1.2928	1.16e-50	2.77e-49	DOWN
gene4729	AFUB_057220	RNase III domain protein	GO:0006396|GO:0005198|GO:0003723|GO:0005762|GO:0004525	RNA processing|structural molecule activity|RNA binding|mitochondrial large ribosomal subunit|ribonuclease III activity	-	-	-	-	DS499597.1:2396440-2397380	867	768	949	1995	2460	2056	98.5573	89.1957	97.4392	207.172	207.921	206.65	95.0641	207.248	-1.12438	1.18e-50	2.81e-49	DOWN
gene8444	AFUB_000340	ADAM family of metalloprotease ADM-A	GO:0005575|GO:0008150	cellular_component|biological_process	-	-	-	-	DS499594.1:100970-102900	85	68	89	3	0	3	4.13199	3.37725	3.90774	0.133204	0	0.128954	3.80566	0.0873859	5.4446	1.2e-50	2.86e-49	UP
gene5931	AFUB_040480	SH3 domain protein	GO:0003674	molecular_function	-	-	-	-	DS499596.1:1841152-1842052	3082	3051	3056	1277	1572	1391	374.86	379.134	335.728	141.888	142.162	149.592	363.241	144.547	1.32939	1.31e-50	3.11e-49	UP
gene7883	AFUB_028500	pre-rRNA processing protein Tsr1%2C putative	GO:0003674	molecular_function	-	-	-	-	DS499595.1:3281095-3283643	373	265	430	1238	1978	1441	13.7118	9.95283	14.2775	41.5744	54.0637	46.8376	12.6474	47.4919	-1.90884	1.32e-50	3.11e-49	DOWN
gene7291	AFUB_022580	exonuclease%2C putative	GO:0000027|GO:0005730|GO:0006364|GO:0004527	ribosomal large subunit assembly|nucleolus|rRNA processing|exonuclease activity	-	-	-	-	DS499595.1:1537695-1538683	118	89	125	452	678	451	11.1781	8.61369	10.6954	39.1151	47.7541	37.7754	10.1624	41.5482	-2.03154	1.4e-50	3.3e-49	DOWN
gene4419	AFUB_054110	conserved hypothetical protein	GO:0003674	molecular_function	-	-	-	-	DS499597.1:1505806-1508271	240	192	264	681	906	762	8.84463	7.22908	8.78761	22.9263	24.825	24.8294	8.28711	24.1936	-1.54568	1.42e-50	3.33e-49	DOWN
gene5307	AFUB_034250	extracellular chitosanase CsnC%2C putative	GO:0008150|GO:0005575	biological_process|cellular_component	-	-	-	-	DS499596.1:109094-110315	1863	1289	2107	306	546	392	159.601	112.821	163.037	23.9477	34.7784	29.693	145.153	29.473	2.30011	1.6e-50	3.76e-49	UP
gene403	AFUB_092970	nucleolus protein required for cell viability%2C putative	GO:0003674|GO:0008150	molecular_function|biological_process	-	-	-	-	DS499602.1:33623-34782	664	498	701	1742	2391	1752	66.0776	50.6324	63.009	158.363	176.913	154.157	59.9064	163.144	-1.44537	2.11e-50	4.93e-49	DOWN
gene4924	AFUB_059160	cyclin dependent kinase (Pho85)%2C putative	GO:0005840|GO:0005829|GO:0046475|GO:0035690|GO:0008889|GO:0006071|GO:0047389	ribosome|cytosol|glycerophospholipid catabolic process|cellular response to drug|glycerophosphodiester phosphodiesterase activity|glycerol metabolic process|glycerophosphocholine phosphodiesterase activity	K18696	EC:3.1.4.46[---]	ko00564	Glycerophospholipid metabolism	DS499597.1:2875077-2878860	584	728	645	1953	2265	1853	14.3838	18.3192	14.3489	43.9423	41.4785	40.3534	15.684	41.9247	-1.41851	2.55e-50	5.94e-49	DOWN
gene6207	AFUB_043210	ZZ type zinc finger domain protein	GO:0005575|GO:0008150	cellular_component|biological_process	-	-	-	-	DS499596.1:2624052-2626901	5685	5376	6201	2861	3272	2736	200.268	193.488	197.306	92.0698	85.7012	85.2198	197.021	87.6636	1.1683	2.83e-50	6.59e-49	UP
gene1335	AFUB_090790	CTP synthase%2C putative	GO:0006241|GO:0097268|GO:0005737|GO:0019856|GO:0070317|GO:0003883|GO:0008654	CTP biosynthetic process|cytoophidium|cytoplasm|pyrimidine nucleobase biosynthetic process|negative regulation of G0 to G1 transition|CTP synthase activity|phospholipid biosynthetic process	K01937	EC:6.3.4.2[---]	ko01100|ko00240	Metabolic pathways|Pyrimidine metabolism	DS499601.1:1230830-1232737	1263	1002	1257	3034	4245	3183	64.1392	51.9878	57.6572	140.752	160.284	142.922	57.928	147.986	-1.35313	2.84e-50	6.6e-49	DOWN
gene5812	AFUB_039290	exosome complex exonuclease Rrp6%2C putative	GO:0034475|GO:0071036|GO:0000175|GO:0035690|GO:0000467|GO:0071038|GO:0003676|GO:0071049|GO:0034476|GO:0033621|GO:0071040|GO:0071042|GO:0000973|GO:0031054|GO:0071044|GO:1990251|GO:0071051|GO:0000176|GO:0005730|GO:0071037|GO:0071039|GO:0005654|GO:0034473|GO:0071035	U4 snRNA 3'-end processing|nuclear polyadenylation-dependent snoRNA catabolic process|3'-5'-exoribonuclease activity|cellular response to drug|exonucleolytic trimming to generate mature 3'-end of 5.8S rRNA from tricistronic rRNA transcript (SSU-rRNA, 5.8S rRNA, LSU-rRNA)|nuclear polyadenylation-dependent tRNA catabolic process|nucleic acid binding|nuclear retention of pre-mRNA with aberrant 3'-en…	K12591	EC:3.1.13.-[---]	ko03018	RNA degradation	DS499596.1:1536425-1538719	192	160	221	586	834	650	7.41792	6.31562	7.71207	20.6822	23.9574	22.2044	7.14854	22.2813	-1.64012	3.73e-50	8.64e-49	DOWN
gene9070	AFUB_006570	histone H4 arginine methyltransferase RmtA	GO:0034969|GO:0008469|GO:0018195|GO:0043985|GO:0044020	histone arginine methylation|histone-arginine N-methyltransferase activity|peptidyl-arginine modification|histone H4-R3 methylation|histone methyltransferase activity (H4-R3 specific)	K11434	EC:2.1.1.319[---]	ko04068|ko04922	FoxO signaling pathway|Glucagon signaling pathway	DS499594.1:1863624-1864982	503	329	522	1517	2205	1778	42.1149	28.1435	39.4763	116.031	137.268	131.627	36.5782	128.308	-1.81056	6.33e-50	1.46e-48	DOWN
gene131	AFUB_101780	endo-chitosanase%2C pseudogene	GO:0008150|GO:0005575|GO:0016977	biological_process|cellular_component|chitosanase activity	-	-	-	-	DS499604.1:374259-375124	35730	21668	39487	4410	7700	5881	4418.53	2737.65	4410.6	498.198	707.992	643.043	3855.59	616.411	2.64499	6.45e-50	1.49e-48	UP
gene6819	AFUB_017860	MFS multidrug transporter%2C putative	GO:0003674	molecular_function	-	-	-	-	DS499595.1:165971-167724	166	127	196	587	704	535	10.1369	7.92348	10.8106	32.7457	31.9642	28.8865	9.62368	31.1988	-1.69683	9.01e-50	2.07e-48	DOWN
gene6961	AFUB_019290	conserved hypothetical protein	GO:0005575|GO:0008150|GO:0003674	cellular_component|biological_process|molecular_function	-	-	-	-	DS499595.1:549882-550848	144	84	146	580	974	759	14.0001	8.34381	12.8209	51.5129	70.4079	65.2461	11.7216	62.389	-2.41212	3.74e-49	8.59e-48	DOWN
gene8963	AFUB_005510	C2H2 transcription factor (TFIIIA)%2C putative	GO:0008150	biological_process	-	-	-	-	DS499594.1:1552794-1554516	136	123	128	432	632	501	7.24248	6.69217	6.15684	21.0161	25.0242	23.5902	6.69717	23.2101	-1.79313	4.05e-49	9.27e-48	DOWN
gene7372	AFUB_023390	ATP-dependent RNA helicase%2C putative	GO:0005524|GO:0004004|GO:0030687|GO:0005730|GO:0003676|GO:0000464	ATP binding|ATP-dependent RNA helicase activity|preribosome, large subunit precursor|nucleolus|nucleic acid binding|endonucleolytic cleavage in ITS1 upstream of 5.8S rRNA from tricistronic rRNA transcript (SSU-rRNA, 5.8S rRNA, LSU-rRNA)	-	-	-	-	DS499595.1:1796721-1798361	1008	922	1098	2372	3443	2687	59.1117	55.2404	58.1584	127.071	150.121	139.323	57.5035	138.838	-1.27169	8.93e-49	2.04e-47	DOWN
gene1683	AFUB_081430	conserved hypothetical protein	GO:0005575|GO:0008150|GO:0003674	cellular_component|biological_process|molecular_function	-	-	-	-	DS499600.1:492283-493236	112	168	112	5	2	2	10.4096	15.9529	9.40223	0.42455	0.138184	0.164343	11.9216	0.242359	5.62029	1.16e-48	2.64e-47	UP
gene4761	AFUB_057540	MFS transporter of unkown specificity	GO:0003674	molecular_function	-	-	-	-	DS499597.1:2465090-2466634	16	16	11	131	183	163	0.918243	0.938163	0.570195	6.86793	7.8087	8.27118	0.808867	7.64927	-3.24135	1.32e-48	3.01e-47	DOWN
gene9818	AFUB_014030	conserved hypothetical protein	GO:0008150|GO:0005575|GO:0003674	biological_process|cellular_component|molecular_function	-	-	-	-	DS499594.1:3942180-3945552	4210	5112	5106	1964	2389	1949	130.704	162.147	143.181	55.7014	55.1461	53.5009	145.344	54.7828	1.40768	1.4e-48	3.17e-47	UP
gene1130	AFUB_088740	zinc knuckle nucleic acid binding protein%2C putative	GO:0005575|GO:0008150	cellular_component|biological_process	-	-	-	-	DS499601.1:585541-586575	243	205	265	705	1072	887	30.6926	26.4541	30.2323	81.3457	100.673	99.059	29.1264	93.6927	-1.68561	2.05e-48	4.65e-47	DOWN
gene1336	AFUB_090800	mitochondrial carrier protein%2C putative	GO:0015183|GO:0015813|GO:0044271|GO:0015810|GO:0005509|GO:0005886|GO:0055085|GO:0005313|GO:0015297|GO:1990816|GO:0031966|GO:0015292	L-aspartate transmembrane transporter activity|L-glutamate transport|cellular nitrogen compound biosynthetic process|aspartate transport|calcium ion binding|plasma membrane|transmembrane transport|L-glutamate transmembrane transporter activity|antiporter activity||mitochondrial membrane|uniporter activity	-	-	-	-	DS499601.1:1233393-1235735	1442	1339	1504	3264	3834	3310	61.0594	57.927	57.5219	126.257	120.707	123.925	58.8361	123.63	-1.07125	2.16e-48	4.87e-47	DOWN
gene8942	AFUB_005300	conserved hypothetical protein	GO:0008150|GO:0005575|GO:0003674	biological_process|cellular_component|molecular_function	-	-	-	-	DS499594.1:1485006-1487138	1081	917	1031	2692	2901	2521	44.9365	38.9454	38.7106	102.227	89.6631	92.6595	40.8642	94.85	-1.21481	2.48e-48	5.58e-47	DOWN
gene9240	AFUB_008260	septin	GO:0030428	cell septum	-	-	ko04140	Autophagy	DS499594.1:2363562-2364910	2842	2619	3072	6292	7621	6282	242.068	227.909	236.338	489.576	482.634	473.102	235.438	481.771	-1.033	3.23e-48	7.26e-47	DOWN
gene2970	AFUB_063020	mitochondrial protein sorting (Msf1)%2C putative	GO:0003674	molecular_function	-	-	-	-	DS499598.1:58154-58799	540	453	546	1232	1672	1378	83.5609	71.6179	76.3133	174.156	192.371	188.54	77.164	185.022	-1.2617	5.24e-48	1.17e-46	DOWN
gene5985	AFUB_041020	40S ribosomal protein S8e%2C putative	GO:0003674	molecular_function	-	-	-	-	DS499596.1:1977114-1978138	249	189	257	695	1007	809	24.2086	18.7735	22.5684	61.7266	72.7934	69.5443	21.8502	68.0214	-1.63834	7.85e-48	1.76e-46	DOWN
gene1381	AFUB_091250	ribose phosphate diphosphokinase Prs1%2C putative	GO:0009165|GO:0002189|GO:0005634|GO:0006015|GO:0031505|GO:0000910|GO:0004749|GO:0005829|GO:0000287	nucleotide biosynthetic process|ribose phosphate diphosphokinase complex|nucleus|5-phosphoribose 1-diphosphate biosynthetic process|fungal-type cell wall organization|cytokinesis|ribose phosphate diphosphokinase activity|cytosol|magnesium ion binding	K00948	EC:2.7.6.1[---]	ko01100|ko01110|ko01130|ko01120|ko01230|ko01200|ko00230|ko00030	Metabolic pathways|Biosynthesis of secondary metabolites|Biosynthesis of antibiotics|Microbial metabolism in diverse environments|Biosynthesis of amino acids|Carbon metabolism|Purine metabolism|Pentose phosphate pathway	DS499601.1:1391908-1393585	933	865	972	2094	2548	2058	56.8569	53.8556	53.5015	116.573	115.45	110.889	54.738	114.304	-1.06226	7.87e-48	1.76e-46	DOWN
gene303	AFUB_099560	tripeptidyl-peptidase (TppA)%2C putative	GO:0005575|GO:0008240	cellular_component|tripeptidyl-peptidase activity	K01279	EC:3.4.14.9[---]	ko04142	Lysosome	DS499603.1:378030-379887	2972	2804	3603	9144	9136	7783	145.671	140.416	159.51	409.431	332.947	337.3	148.533	359.892	-1.27679	7.9e-48	1.76e-46	DOWN
gene7165	AFUB_021330	mitochondrial inner membrane translocase subunit (TIM17)%2C putative	GO:0000002|GO:0005744|GO:0015266|GO:0030150	mitochondrial genome maintenance|mitochondrial inner membrane presequence translocase complex|protein channel activity|protein import into mitochondrial matrix	-	-	-	-	DS499595.1:1170110-1170730	243	201	263	663	820	654	46.3359	39.158	45.2965	115.49	116.257	110.264	43.5968	114.003	-1.38678	8.9e-48	1.98e-46	DOWN
gene966	AFUB_087120	NACHT and Ankyrin domain protein	GO:0006974	cellular response to DNA damage stimulus	K04515	EC:2.7.11.17[---]	ko04114|ko00250|ko00310|ko04922|ko03020|ko04024|ko03440|ko04310|ko04066|ko00140|ko04360|ko04390|ko02010|ko04020|ko00720|ko04925|ko04012|ko04750|ko04341|ko00750|ko04713|ko04626|ko00940|ko04745|ko04740	Oocyte meiosis|Alanine, aspartate and glutamate metabolism|Lysine degradation|Glucagon signaling pathway|RNA polymerase|cAMP signaling pathway|Homologous recombination|Wnt signaling pathway|HIF-1 signaling pathway|Steroid hormone biosynthesis|Axon guidance|Hippo signaling pathway|ABC transporters|Calcium signaling pathway|Carbon fixation pathways in prokaryotes|Aldosterone synthesis and secretion…	DS499601.1:144176-148457	110	144	134	13	15	7	2.4353	3.25715	2.67956	0.262922	0.246908	0.137023	2.79067	0.215618	3.69406	9.16e-48	2.03e-46	UP
gene6530	AFUB_046430	chromatin structure remodeling complex protein RSC3%2C putative	GO:0008270|GO:0003677|GO:0000981|GO:0006355|GO:0005634|GO:0006351	zinc ion binding|DNA binding|sequence-specific DNA binding RNA polymerase II transcription factor activity|regulation of transcription, DNA-templated|nucleus|transcription, DNA-templated	-	-	-	-	DS499596.1:3631182-3633562	672	830	755	241	248	243	26.8762	33.9148	27.2737	8.8051	7.37467	8.59306	29.3549	8.25761	1.8298	1.08e-47	2.39e-46	UP
gene9556	AFUB_011410	alternative NADH-dehydrogenase	GO:0008137|GO:0006091	NADH dehydrogenase (ubiquinone) activity|generation of precursor metabolites and energy	-	-	-	-	DS499594.1:3226629-3228601	1535	1175	1480	3599	5087	4181	75.1129	58.7432	65.4133	160.882	185.08	180.896	66.4231	175.619	-1.4027	1.34e-47	2.95e-46	DOWN
gene790	AFUB_096850	GPI anchored hypothetical protein	GO:0003674|GO:0005575|GO:0008150	molecular_function|cellular_component|biological_process	-	-	-	-	DS499602.1:1171700-1172389	613	702	645	1839	1979	1818	78.7726	92.1649	74.864	215.881	189.084	206.563	81.9338	203.843	-1.31492	1.45e-47	3.19e-46	DOWN
gene5940	AFUB_040570	MFS drug transporter%2C putative	GO:0003674	molecular_function	-	-	-	-	DS499596.1:1860558-1862660	120	153	127	533	578	484	5.60298	7.29867	5.35599	22.7345	20.066	19.9815	6.08588	20.9273	-1.78185	1.51e-47	3.31e-46	DOWN
gene4093	AFUB_050850	conserved hypothetical protein	GO:0005575|GO:0008150|GO:0003674	cellular_component|biological_process|molecular_function	-	-	-	-	DS499597.1:531037-531890	2956	3079	3734	1516	1757	1461	328.447	349.53	374.743	153.879	145.153	143.534	350.907	147.522	1.25016	1.64e-47	3.58e-46	UP
gene8276	AFUB_032420	nonsense-mediated mRNA decay protein 3	GO:0030687|GO:0043023|GO:0005829|GO:0000055|GO:0022625|GO:0005634	preribosome, large subunit precursor|ribosomal large subunit binding|cytosol|ribosomal large subunit export from nucleus|cytosolic large ribosomal subunit|nucleus	-	-	ko03013|ko03008	RNA transport|Ribosome biogenesis in eukaryotes	DS499595.1:4417333-4419071	426	333	512	1259	1883	1348	23.6224	18.8657	25.6439	63.7764	77.6352	66.0921	22.7107	69.1679	-1.60673	1.89e-47	4.14e-46	DOWN
gene3284	AFUB_066140	high affinity methionine permease	GO:0005575	cellular_component	-	-	-	-	DS499598.1:897777-899666	788	895	893	2159	2463	2147	43.2899	50.2339	44.3109	108.351	100.605	104.288	45.9449	104.415	-1.18435	2.72e-47	5.94e-46	DOWN
gene10028	AFUB_016130	PHD finger domain protein	GO:0005575	cellular_component	-	-	-	-	DS499594.1:4579740-4582118	530	496	528	1201	1561	1308	20.1863	19.3009	18.1641	41.7871	44.2056	44.0486	19.2171	43.3471	-1.17355	3e-47	6.53e-46	DOWN
gene475	AFUB_093690	DNA-directed RNA polymerase I and III 14 KDA polypeptide	GO:0001056|GO:0006360|GO:0001054|GO:0005666|GO:0005736|GO:0042797	RNA polymerase III activity|transcription from RNA polymerase I promoter|RNA polymerase I activity|DNA-directed RNA polymerase III complex|DNA-directed RNA polymerase I complex|tRNA transcription from RNA polymerase III promoter	-	-	ko01100|ko00230|ko00240|ko03020|ko01523	Metabolic pathways|Purine metabolism|Pyrimidine metabolism|RNA polymerase|Antifolate resistance	DS499602.1:231736-232377	60	44	72	271	409	321	10.9466	8.20154	11.8648	45.1664	55.4809	51.7817	10.3376	50.8097	-2.2972	3.01e-47	6.53e-46	DOWN
gene1787	AFUB_082460	dihydrodipicolinate synthetase family protein	GO:0005575	cellular_component	K01714	EC:4.3.3.7[---]	ko01100|ko01110|ko01130|ko01120|ko01230|ko00300|ko00261	Metabolic pathways|Biosynthesis of secondary metabolites|Biosynthesis of antibiotics|Microbial metabolism in diverse environments|Biosynthesis of amino acids|Lysine biosynthesis|Monobactam biosynthesis	DS499600.1:757983-758933	759	597	661	219	273	194	70.7661	56.8685	55.6651	18.6529	18.9251	15.993	61.0999	17.857	1.77468	3.03e-47	6.56e-46	UP
gene4752	AFUB_057450	hypothetical protein	GO:0008150|GO:0005575|GO:0003674	biological_process|cellular_component|molecular_function	-	-	-	-	DS499597.1:2454802-2456110	393	453	423	1149	1318	1156	30.6476	36.0924	29.7949	81.8544	76.4208	79.7086	32.1783	79.328	-1.30174	4.55e-47	9.84e-46	DOWN
gene5802	AFUB_039190	conserved hypothetical protein	GO:0005575|GO:0008150|GO:0003674	cellular_component|biological_process|molecular_function	-	-	-	-	DS499596.1:1505597-1506013	1406	1421	1554	623	849	585	395.767	408.659	395.096	160.199	177.686	145.597	399.84	161.161	1.31092	6.83e-47	1.47e-45	UP
gene5426	AFUB_035430	conserved hypothetical protein	GO:0003674|GO:0005575|GO:0008150	molecular_function|cellular_component|biological_process	-	-	-	-	DS499596.1:425330-426493	1125	1143	1276	555	669	560	85.6966	88.9551	87.793	38.6209	37.8905	37.7175	87.4816	38.0763	1.20009	6.94e-47	1.49e-45	UP
gene7582	AFUB_025490	conserved hypothetical protein	GO:0008150|GO:0005575|GO:0003674	biological_process|cellular_component|molecular_function	-	-	-	-	DS499595.1:2443601-2445597	460	495	531	167	153	168	21.7879	23.9539	22.717	7.22592	5.3882	7.03578	22.8196	6.54996	1.80072	9.31e-47	2e-45	UP
gene3920	AFUB_049120	conserved hypothetical protein	GO:0008150|GO:0005575|GO:0003674	biological_process|cellular_component|molecular_function	-	-	-	-	DS499597.1:109143-110165	4896	4843	5460	2392	2943	2556	424.356	428.861	427.444	189.395	189.658	195.881	426.887	191.645	1.15542	1.02e-46	2.18e-45	UP
gene1827	AFUB_082860	RNA-3'-phosphate cyclase family protein	GO:0003674	molecular_function	-	-	ko03008	Ribosome biogenesis in eukaryotes	DS499600.1:872259-873470	108	73	117	437	757	527	7.90106	5.45631	7.73118	29.2053	41.1766	34.0891	7.02952	34.8237	-2.30857	1.07e-46	2.28e-45	DOWN
gene7290	AFUB_022570	conserved hypothetical protein	GO:0008150|GO:0005575|GO:0003674	biological_process|cellular_component|molecular_function	-	-	ko03030	DNA replication	DS499595.1:1535888-1537310	505	413	545	1225	1776	1364	34.6303	28.9354	33.7567	76.7397	90.5527	82.7034	32.4408	83.332	-1.36106	1.1e-46	2.34e-45	DOWN
gene4360	AFUB_053520	calcium/calmodulin dependent protein kinase%2C putative	GO:0030428|GO:1902716|GO:0051519|GO:0030042|GO:0005829|GO:0004683|GO:0005524|GO:0032153|GO:0018107|GO:0010971|GO:0042149|GO:0051783|GO:0042993|GO:0070317|GO:0004713	cell septum|cell cortex of growing cell tip|activation of bipolar cell growth|actin filament depolymerization|cytosol|calmodulin-dependent protein kinase activity|ATP binding|cell division site|peptidyl-threonine phosphorylation|positive regulation of G2/M transition of mitotic cell cycle|cellular response to glucose starvation|regulation of nuclear division|positive regulation of transcription f…	K07359	EC:2.7.11.17[---]	ko04152|ko04922|ko04211|ko04010|ko00120	AMPK signaling pathway|Glucagon signaling pathway|Longevity regulating pathway|MAPK signaling pathway|Primary bile acid biosynthesis	DS499597.1:1315536-1318118	1713	1545	1713	772	963	796	73.5888	67.8104	66.4676	30.2963	30.7591	30.2351	69.2889	30.4302	1.18712	2.16e-46	4.59e-45	UP
gene8669	AFUB_002590	60S ribosome biogenesis protein Brx1%2C putative	GO:0008150|GO:0003674	biological_process|molecular_function	-	-	-	-	DS499594.1:725400-726530	479	423	524	1122	1566	1249	37.5523	33.8809	37.1049	80.355	91.2822	86.578	36.1794	86.0718	-1.25037	2.38e-46	5.06e-45	DOWN
gene9241	AFUB_008270	hypothetical protein	GO:0005739|GO:0015934|GO:0006412|GO:0003735	mitochondrion|large ribosomal subunit|translation|structural constituent of ribosome	-	-	ko03010	Ribosome	DS499594.1:2365376-2365791	307	285	329	788	954	753	76.8953	72.9323	74.4313	180.304	177.665	166.763	74.7529	174.911	-1.22642	2.46e-46	5.21e-45	DOWN
gene7900	AFUB_028670	mitochondrial co-chaperone GrpE%2C putative	GO:0051087|GO:0042026|GO:0042803|GO:0030150|GO:0000774|GO:0001405|GO:0005759	chaperone binding|protein refolding|protein homodimerization activity|protein import into mitochondrial matrix|adenyl-nucleotide exchange factor activity|presequence translocase-associated import motor|mitochondrial matrix	-	-	-	-	DS499595.1:3323628-3324525	1234	1134	1295	2690	3340	2800	145.306	136.426	137.733	289.361	292.421	291.522	139.821	291.101	-1.05793	2.79e-46	5.89e-45	DOWN
gene1068	AFUB_088120	mitochondrial exoribonuclease Cyt-4%2C putative	GO:0005739|GO:0000372|GO:0003723|GO:0004540	mitochondrion|Group I intron splicing|RNA binding|ribonuclease activity	-	-	-	-	DS499601.1:403361-406614	222	182	230	595	833	679	6.28486	5.26413	5.88123	15.3878	17.534	16.9964	5.81008	16.6394	-1.51797	2.94e-46	6.2e-45	DOWN
gene167	AFUB_098200	AAA family ATPase%2C putative	GO:0005575|GO:0008150	cellular_component|biological_process	-	-	ko03008	Ribosome biogenesis in eukaryotes	DS499603.1:17605-19932	365	306	425	969	1437	1147	14.1946	12.158	14.9285	34.4248	41.5508	39.44	13.7604	38.4719	-1.48328	2.96e-46	6.23e-45	DOWN
gene6992	AFUB_019600	conserved hypothetical protein	GO:0003674|GO:0008150|GO:0005575	molecular_function|biological_process|cellular_component	-	-	-	-	DS499595.1:628239-629115	279	386	349	61	78	71	30.3164	42.8524	34.2529	6.05513	6.30177	6.82143	35.8072	6.39278	2.48574	3.25e-46	6.82e-45	UP
gene1936	AFUB_083950	C6 transcription factor%2C putative	GO:0006351|GO:0005634|GO:0006355|GO:0003677|GO:0000981|GO:0008270	transcription, DNA-templated|nucleus|regulation of transcription, DNA-templated|DNA binding|sequence-specific DNA binding RNA polymerase II transcription factor activity|zinc ion binding	-	-	-	-	DS499600.1:1235554-1237924	375	363	419	118	150	140	16.1802	16.0019	16.3292	4.65107	4.81214	5.34101	16.1704	4.93474	1.71231	4.14e-46	8.68e-45	UP
gene4035	AFUB_050270	deoxyhypusine synthase%2C putative	GO:0005634|GO:0008612|GO:0034038|GO:0005829	nucleus|peptidyl-lysine modification to peptidyl-hypusine|deoxyhypusine synthase activity|cytosol	-	-	-	-	DS499597.1:375437-376623	131	94	153	470	563	437	10.2429	7.50914	10.8054	33.5713	32.7305	30.2118	9.51912	32.1712	-1.75687	4.38e-46	9.16e-45	DOWN
gene7492	AFUB_024590	acetyl-CoA carboxylase	GO:0000329|GO:0003989|GO:0005789|GO:0005829|GO:0005524|GO:0006606|GO:0004075|GO:0005739|GO:0042759	fungal-type vacuole membrane|acetyl-CoA carboxylase activity|endoplasmic reticulum membrane|cytosol|ATP binding|protein import into nucleus|biotin carboxylase activity|mitochondrion|long-chain fatty acid biosynthetic process	K11262	EC:6.4.1.2 6.3.4.14[---]	ko01100|ko01110|ko04152|ko04151|ko00620|ko01212|ko00640|ko04922|ko00061	Metabolic pathways|Biosynthesis of secondary metabolites|AMPK signaling pathway|PI3K-Akt signaling pathway|Pyruvate metabolism|Fatty acid metabolism|Propanoate metabolism|Glucagon signaling pathway|Fatty acid biosynthesis	DS499595.1:2212170-2219264	3711	3681	4978	11331	12113	10902	47.8332	48.475	57.9551	133.421	116.087	124.248	51.4211	124.585	-1.2767	4.54e-46	9.47e-45	DOWN
gene4442	AFUB_054340	carbamoyl-phosphate synthase%2C small subunit	GO:0004088|GO:0070409|GO:0006526|GO:0005951|GO:0006543|GO:0006207	carbamoyl-phosphate synthase (glutamine-hydrolyzing) activity|carbamoyl phosphate biosynthetic process|arginine biosynthetic process|carbamoyl-phosphate synthase complex|glutamine catabolic process|'de novo' pyrimidine nucleobase biosynthetic process	K01956	EC:6.3.5.5[---]	ko01100|ko00240|ko00250	Metabolic pathways|Pyrimidine metabolism|Alanine, aspartate and glutamate metabolism	DS499597.1:1573869-1575230	1814	1730	2050	4429	4846	4098	118.093	115.066	120.542	263.397	234.565	235.886	117.9	244.616	-1.05295	4.65e-46	9.67e-45	DOWN
gene6160	AFUB_042750	RNA binding protein	GO:0005575|GO:0008150	cellular_component|biological_process	-	-	-	-	DS499596.1:2482218-2483331	266	161	267	862	1206	1075	24.0423	14.8674	21.7974	71.1739	81.0467	85.9107	20.2357	79.3771	-1.97182	4.79e-46	9.95e-45	DOWN
gene9456	AFUB_010410	ribosomal RNA processing protein%2C putative	GO:0003674	molecular_function	-	-	-	-	DS499594.1:2944881-2946010	188	126	171	600	1005	749	17.0445	11.6711	14.003	49.693	67.7461	60.0414	14.2395	59.1601	-2.05473	7.41e-46	1.54e-44	DOWN
gene3383	AFUB_067160	calmodulin	GO:0009847|GO:0051726|GO:0001411|GO:0005509|GO:0031521	spore germination|regulation of cell cycle|hyphal tip|calcium ion binding|spitzenkorper	-	-	ko03015|ko04114|ko04151|ko00250|ko04922|ko04014|ko04010|ko03020|ko04024|ko03440|ko04070|ko00140|ko04022|ko04015|ko04390|ko02010|ko04020|ko00720|ko04925|ko04750|ko04341|ko00750|ko04713|ko04626|ko04924|ko04745|ko04016|ko04740|ko00909|ko04744	mRNA surveillance pathway|Oocyte meiosis|PI3K-Akt signaling pathway|Alanine, aspartate and glutamate metabolism|Glucagon signaling pathway|Ras signaling pathway|MAPK signaling pathway|RNA polymerase|cAMP signaling pathway|Homologous recombination|Phosphatidylinositol signaling system|Steroid hormone biosynthesis|cGMP-PKG signaling pathway|Rap1 signaling pathway|Hippo signaling pathway|ABC transpo…	DS499598.1:1157719-1158616	11507	12618	13077	5766	7022	5922	2267.33	2540.13	2327.33	1037.87	1028.74	1031.72	2378.26	1032.78	1.20338	8.22e-46	1.7e-44	UP
gene9995	AFUB_015800	bZIP transcription factor (LziP)%2C putative	GO:0005575	cellular_component	-	-	-	-	DS499594.1:4477154-4479164	2946	2933	3043	1392	1614	1461	133.545	135.838	124.593	57.6439	54.3991	58.5584	131.325	56.8671	1.20748	1.89e-45	3.9e-44	UP
gene3434	AFUB_067670	cell cycle regulatory protein%2C putative	GO:0007130|GO:0006508|GO:0005737|GO:0005680|GO:0008047|GO:0030476|GO:0045732|GO:0044778|GO:0005654	synaptonemal complex assembly|proteolysis|cytoplasm|anaphase-promoting complex|enzyme activator activity|ascospore wall assembly|positive regulation of protein catabolic process|meiotic DNA integrity checkpoint|nucleoplasm	-	-	ko04113|ko04114	Meiosis - yeast|Oocyte meiosis	DS499598.1:1326315-1329231	256	242	274	31	71	57	8.61764	8.32296	8.33099	0.953283	1.77705	1.69656	8.42387	1.47563	2.51315	2.58e-45	5.3e-44	UP
gene1096	AFUB_088400	UTP-glucose-1-phosphate uridylyltransferase Ugp1%2C putative	GO:0005622	intracellular	K00963	EC:2.7.7.9[---]	ko01100|ko01130|ko00520|ko00500|ko00052|ko00040	Metabolic pathways|Biosynthesis of antibiotics|Amino sugar and nucleotide sugar metabolism|Starch and sucrose metabolism|Galactose metabolism|Pentose and glucuronate interconversions	DS499601.1:487041-488576	4575	4724	5055	10339	13228	11337	264.097	278.61	263.568	545.218	567.754	578.648	268.758	563.873	-1.06906	3.66e-45	7.52e-44	DOWN
gene7616	AFUB_025830	nonsense-mediated mRNA decay protein (Nmd5)%2C putative	GO:0008565|GO:0005643|GO:0006886|GO:0005635|GO:0005829|GO:0008536	protein transporter activity|nuclear pore|intracellular protein transport|nuclear envelope|cytosol|Ran GTPase binding	-	-	ko04013	MAPK signaling pathway - fly	DS499595.1:2539272-2542919	1107	990	1395	2831	3807	3094	31.19	28.4981	35.5009	72.8661	79.7523	77.0782	31.7297	76.5655	-1.27086	4.35e-45	8.92e-44	DOWN
gene8264	AFUB_032300	protein kinase%2C putative	GO:0004713|GO:0010998|GO:0005524|GO:1990625|GO:0005829|GO:0004694	protein tyrosine kinase activity|regulation of translational initiation by eIF2 alpha phosphorylation|ATP binding||cytosol|eukaryotic translation initiation factor 2alpha kinase activity	K16194	EC:2.7.11.1[---]	ko04141|ko00240|ko03030|ko04922|ko04140|ko00300	Protein processing in endoplasmic reticulum|Pyrimidine metabolism|DNA replication|Glucagon signaling pathway|Autophagy|Lysine biosynthesis	DS499595.1:4388246-4390552	866	768	876	378	439	328	33.2839	30.1572	30.4101	13.2717	12.5451	11.1464	31.2838	12.3211	1.34429	4.76e-45	9.73e-44	UP
gene5660	AFUB_037770	aspartic endopeptidase Pep2	GO:0005622	intracellular	-	-	-	-	DS499596.1:1077065-1078468	18619	17962	19432	9480	11222	9466	1379.2	1359.37	1300.13	641.5	618.064	619.984	1346.23	626.516	1.1035	9.42e-45	1.92e-43	UP
gene7964	AFUB_029300	endonuclease/exonuclease/phosphatase family protein	GO:0003674|GO:0008150|GO:0005575	molecular_function|biological_process|cellular_component	-	-	-	-	DS499595.1:3525424-3526564	341	287	367	82	125	77	27.7646	23.8743	26.9899	6.09915	7.56725	5.54335	26.2096	6.40325	2.03322	1.03e-44	2.09e-43	UP
gene8235	AFUB_032010	hypothetical protein	GO:0008150|GO:0005575|GO:0003674	biological_process|cellular_component|molecular_function	-	-	-	-	DS499595.1:4312730-4313227	570	505	471	1461	1778	1350	101.487	91.8628	75.745	237.631	235.375	212.526	89.6982	228.511	-1.34911	2.19e-44	4.46e-43	DOWN
gene3474	AFUB_068060	SNF7 family protein (Cta1)%2C putative	GO:0003674	molecular_function	-	-	ko04144	Endocytosis	DS499598.1:1428079-1428803	1303	1271	1433	671	776	585	177.471	176.865	176.29	83.488	78.5846	70.4503	176.875	77.5076	1.19032	3.62e-44	7.33e-43	UP
gene4355	AFUB_053470	RNA processing factor 1	GO:0000055|GO:0042134|GO:0000463|GO:0000466|GO:0005730|GO:0000027|GO:0030687	ribosomal large subunit export from nucleus|rRNA primary transcript binding|maturation of LSU-rRNA from tricistronic rRNA transcript (SSU-rRNA, 5.8S rRNA, LSU-rRNA)|maturation of 5.8S rRNA from tricistronic rRNA transcript (SSU-rRNA, 5.8S rRNA, LSU-rRNA)|nucleolus|ribosomal large subunit assembly|preribosome, large subunit precursor	-	-	-	-	DS499597.1:1299207-1300484	266	220	338	811	1231	969	18.455	15.5944	21.1811	51.4011	63.5015	59.443	18.4102	58.1152	-1.65841	3.71e-44	7.51e-43	DOWN
gene6976	AFUB_019440	MYB DNA-binding domain protein	GO:0005575|GO:0008150	cellular_component|biological_process	-	-	-	-	DS499595.1:580119-582932	233	185	256	665	947	665	7.3417	5.95561	7.28581	19.1417	22.1862	18.527	6.86104	19.9516	-1.54001	4.01e-44	8.1e-43	DOWN
gene9310	AFUB_008960	GPI anchored serine-threonine rich protein	GO:0005575|GO:0008150|GO:0003674	cellular_component|biological_process|molecular_function	-	-	-	-	DS499594.1:2530186-2530794	376	291	498	1232	1457	1315	66.9456	52.9347	80.0871	200.384	192.88	207.016	66.6558	200.094	-1.58587	8.19e-44	1.65e-42	DOWN
gene3433	AFUB_067660	conserved hypothetical protein	GO:0003674|GO:0008150|GO:0005575	molecular_function|biological_process|cellular_component	-	-	-	-	DS499598.1:1325040-1325654	272	376	332	42	35	60	45.164	63.7859	49.792	6.37074	4.32098	8.80888	52.9139	6.5002	3.02509	8.88e-44	1.79e-42	UP
gene5338	AFUB_034560	hypothetical protein	GO:0003674|GO:0005575|GO:0008150	molecular_function|cellular_component|biological_process	-	-	-	-	DS499596.1:173226-173691	7828	10293	9299	3460	3498	3250	1739.57	2336.94	1866.49	702.402	577.968	638.584	1981	639.652	1.63087	1.02e-43	2.04e-42	UP
gene4886	AFUB_058790	RAS small monomeric GTPase RasA	GO:0009405|GO:0043943|GO:0005886|GO:0007097|GO:0030448|GO:0007163|GO:0007088|GO:0043936|GO:0030428|GO:0034305|GO:0030436	pathogenesis|regulation of asexual sporulation resulting in formation of a cellular spore|plasma membrane|nuclear migration|hyphal growth|establishment or maintenance of cell polarity|regulation of mitosis|asexual sporulation resulting in formation of a cellular spore|cell septum|regulation of asexual sporulation|asexual sporulation	-	-	ko04146|ko04150|ko00564|ko03420|ko04151|ko04071|ko04068|ko04213|ko04914|ko00310|ko04810|ko04922|ko04211|ko04014|ko04010|ko03020|ko03440|ko04310|ko04530|ko04210|ko03060|ko04140|ko00410|ko04013|ko04072|ko04214|ko04015|ko04370|ko04130|ko04360|ko04390|ko02010|ko00730|ko00720|ko00062|ko04540|ko01521|ko00450|ko04012|ko04341|ko01522|ko04933|ko00511|ko00061|ko00750|ko03450|ko05224|ko04122|ko04550|ko04626…	Peroxisome|mTOR signaling pathway|Glycerophospholipid metabolism|Nucleotide excision repair|PI3K-Akt signaling pathway|Sphingolipid signaling pathway|FoxO signaling pathway|Longevity regulating pathway - multiple species|Progesterone-mediated oocyte maturation|Lysine degradation|Regulation of actin cytoskeleton|Glucagon signaling pathway|Longevity regulating pathway|Ras signaling pathway|MAPK sig…	DS499597.1:2774160-2775101	852	826	912	1863	2243	1872	117.671	116.553	113.769	235.05	230.33	228.601	115.997	231.327	-0.995843	1.42e-43	2.85e-42	-
gene9721	AFUB_013060	small nuclear ribonucleoprotein complex protein Nhp2%2C putative	GO:0031118|GO:0031429|GO:0034513|GO:0031120	rRNA pseudouridine synthesis|box H/ACA snoRNP complex|box H/ACA snoRNA binding|snRNA pseudouridine synthesis	-	-	-	-	DS499594.1:3676996-3677967	536	405	621	1435	2040	1776	48.8948	37.7456	51.1667	119.583	138.363	143.247	45.9357	133.731	-1.54164	1.53e-43	3.05e-42	DOWN
gene4826	AFUB_058190	cofilin	GO:0005622|GO:0008150	intracellular|biological_process	-	-	ko04810|ko00100|ko04360|ko04713	Regulation of actin cytoskeleton|Steroid biosynthesis|Axon guidance|Circadian entrainment	DS499597.1:2601953-2602652	12387	11408	13352	6136	7648	6338	2288.17	2153.01	2227.75	1035.44	1050.42	1035.19	2222.98	1040.35	1.09542	1.8e-43	3.59e-42	UP
gene4258	AFUB_052500	proteasome maturation ans ribosome synthesis protein Nop10%2C putative	GO:0003674|GO:0008150	molecular_function|biological_process	-	-	ko03008	Ribosome biogenesis in eukaryotes	DS499597.1:997063-998443	176	127	193	545	855	654	11.9308	8.79579	11.8171	33.7498	43.0939	39.1993	10.8479	38.681	-1.83421	2.22e-43	4.43e-42	DOWN
gene316	AFUB_099690	GPI anchored protein%2C putative	GO:0003674|GO:0005575|GO:0008150	molecular_function|cellular_component|biological_process	-	-	-	-	DS499603.1:409110-409977	33763	36328	35831	17320	18321	15238	3668.72	4033.01	3516.67	1719.25	1480.19	1464.02	3739.47	1554.49	1.2664	3.33e-43	6.6e-42	UP
gene2666	AFUB_077000	conserved hypothetical protein	GO:0008150|GO:0005575|GO:0003674	biological_process|cellular_component|molecular_function	-	-	-	-	DS499599.1:1386060-1386635	170	178	194	631	654	514	26.1693	27.9947	26.9737	88.7339	74.8535	69.9598	27.0459	77.8491	-1.52527	3.51e-43	6.95e-42	DOWN
gene7836	AFUB_028030	conserved hypothetical protein	GO:0008150|GO:0005575|GO:0003674	biological_process|cellular_component|molecular_function	-	-	-	-	DS499595.1:3157652-3158494	396	363	397	972	1114	888	41.6516	39.0082	37.716	93.3945	87.1194	82.5835	39.4586	87.6991	-1.15222	3.7e-43	7.33e-42	DOWN
gene1436	AFUB_091800	DSBA-like thioredoxin domain protein	GO:0005575|GO:0008150	cellular_component|biological_process	-	-	-	-	DS499601.1:1533208-1533935	228	319	339	59	68	45	29.6861	42.4348	39.8671	7.01764	6.58293	5.18055	37.3293	6.26037	2.57599	4.31e-43	8.5e-42	UP
gene8664	AFUB_002540	conserved hypothetical protein	GO:0008150|GO:0005575|GO:0003674	biological_process|cellular_component|molecular_function	-	-	-	-	DS499594.1:712331-713385	59	48	53	238	301	221	7.45216	6.19415	6.04647	27.4613	28.2675	24.681	6.56426	26.8033	-2.02971	4.43e-43	8.72e-42	DOWN
gene9687	AFUB_012720	conserved hypothetical protein	GO:0005575	cellular_component	-	-	-	-	DS499594.1:3580636-3583323	807	773	1169	274	379	290	26.62	26.0512	34.8295	8.25666	9.29539	8.45817	29.1669	8.67007	1.75022	5.61e-43	1.1e-41	UP
gene4137	AFUB_051290	fatty acid elongase (Gns1)%2C putative	GO:0030497|GO:0005783|GO:0016021|GO:0009922|GO:0030148|GO:0016192	fatty acid elongation|endoplasmic reticulum|integral component of membrane|fatty acid elongase activity|sphingolipid biosynthetic process|vesicle-mediated transport	K10246	EC:2.3.1.199[---]	ko01110|ko01212|ko01040|ko00062	Biosynthesis of secondary metabolites|Fatty acid metabolism|Biosynthesis of unsaturated fatty acids|Fatty acid elongation	DS499597.1:657121-658264	1278	1065	1147	3349	3458	2900	109.485	93.2152	88.7534	262.094	220.263	219.667	97.1512	234.008	-1.26826	7.4e-43	1.45e-41	DOWN
gene2679	AFUB_077130	C6 transcription factor%2C putative	GO:0005634|GO:0003677|GO:0000981|GO:0008270|GO:0006355	nucleus|DNA binding|sequence-specific DNA binding RNA polymerase II transcription factor activity|zinc ion binding|regulation of transcription, DNA-templated	-	-	-	-	DS499599.1:1419000-1421237	30	24	41	172	245	185	1.35579	1.10813	1.67358	7.10089	8.23235	7.39232	1.37916	7.57519	-2.45749	7.83e-43	1.53e-41	DOWN
gene323	AFUB_099760	ubiE/COQ5 methyltransferase%2C putative	GO:0005622|GO:0008150|GO:0003674	intracellular|biological_process|molecular_function	-	-	-	-	DS499603.1:430309-431118	203	206	207	53	54	49	22.2216	23.0388	20.4667	5.30001	4.39505	4.74262	21.909	4.81256	2.18665	9.01e-43	1.76e-41	UP
gene6917	AFUB_018850	small nucleolar ribonucleoprotein complex subunit Utp15%2C putative	GO:0003674	molecular_function	-	-	ko03008	Ribosome biogenesis in eukaryotes	DS499595.1:432808-434436	432	343	461	1026	1479	1200	23.514	19.0744	22.6643	51.0163	59.8555	57.7521	21.7509	56.208	-1.3697	1.07e-42	2.08e-41	DOWN
gene510	AFUB_094040	ribosomal large subunit biogenesis protein MAK16%2C putative	GO:0003674	molecular_function	-	-	-	-	DS499602.1:347240-348313	188	123	230	722	1186	1007	17.0969	11.4282	18.8923	59.9812	80.1931	80.9715	15.8058	73.7153	-2.22151	1.68e-42	3.26e-41	DOWN
gene5475	AFUB_035920	DEAD/DEAH box helicase (Sbp4)%2C putative	GO:0005524|GO:0005654|GO:0003676|GO:0030686|GO:0005730|GO:0030687|GO:0000027|GO:0008026|GO:0004386|GO:0000470|GO:1902626	ATP binding|nucleoplasm|nucleic acid binding|90S preribosome|nucleolus|preribosome, large subunit precursor|ribosomal large subunit assembly|ATP-dependent helicase activity|helicase activity|maturation of LSU-rRNA|assembly of large subunit precursor of preribosome	-	-	-	-	DS499596.1:536911-538955	161	93	169	546	728	607	7.29829	4.30718	6.91958	22.6103	24.5369	24.3292	6.17502	23.8255	-1.94799	1.68e-42	3.26e-41	DOWN
gene9080	AFUB_006670	small nucleolar ribonucleoprotein complex subunit (SOF1)%2C putative	GO:0003729|GO:0072686|GO:0032040|GO:0000462|GO:0005730|GO:0030686	mRNA binding|mitotic spindle|small-subunit processome|maturation of SSU-rRNA from tricistronic rRNA transcript (SSU-rRNA, 5.8S rRNA, LSU-rRNA)|nucleolus|90S preribosome	-	-	-	-	DS499594.1:1882384-1883814	246	204	230	619	894	685	15.2426	12.9142	12.8721	35.0375	41.1865	37.5283	13.6763	37.9174	-1.47118	1.9e-42	3.68e-41	DOWN
gene6255	AFUB_043690	snoRNA binding protein%2C putative	GO:0003674	molecular_function	-	-	ko03008	Ribosome biogenesis in eukaryotes	DS499596.1:2818867-2821613	547	471	631	1267	1763	1405	18.8647	16.5957	19.6557	39.9169	45.2072	42.8432	18.372	42.6558	-1.21523	2.13e-42	4.12e-41	DOWN
gene8015	AFUB_029810	Mitochondrial import inner membrane translocase subunit TIM23%2C putative	GO:0005744|GO:0005886|GO:0030150|GO:0015266|GO:0030943	mitochondrial inner membrane presequence translocase complex|plasma membrane|protein import into mitochondrial matrix|protein channel activity|mitochondrion targeting sequence binding	-	-	ko04212	Longevity regulating pathway - worm	DS499595.1:3687893-3688531	438	419	467	1015	1269	977	60.7768	59.4006	58.53	128.661	130.924	119.868	59.5691	126.484	-1.08632	2.2e-42	4.24e-41	DOWN
gene2200	AFUB_072340	mitochondrion biogenesis protein (Mdm31)%2C putative	GO:0003674	molecular_function	-	-	-	-	DS499599.1:43355-45624	712	633	701	1500	2058	1616	29.3497	26.6588	26.1	56.485	63.0757	58.8991	27.3695	59.4866	-1.12	2.3e-42	4.43e-41	DOWN
gene5086	AFUB_060780	conserved hypothetical protein	GO:0003674|GO:0005575|GO:0008150	molecular_function|cellular_component|biological_process	-	-	-	-	DS499597.1:3333348-3334559	616	597	655	1379	2007	1574	45.0653	44.622	43.2814	92.1604	109.17	101.815	44.3229	101.048	-1.18892	3.14e-42	6.04e-41	DOWN
gene7147	AFUB_021150	GPR/FUN34 family protein	GO:0005794|GO:0015696|GO:0000329|GO:0015123|GO:0019740|GO:0008519|GO:0006847|GO:0005783|GO:0016021|GO:0005886|GO:0005739	Golgi apparatus|ammonium transport|fungal-type vacuole membrane|acetate transmembrane transporter activity|nitrogen utilization|ammonium transmembrane transporter activity|plasma membrane acetate transport|endoplasmic reticulum|integral component of membrane|plasma membrane|mitochondrion	-	-	-	-	DS499595.1:1106712-1107752	577	477	614	1291	1541	1275	56.4692	47.6945	54.2753	115.42	112.132	110.329	52.813	112.627	-1.09259	4.03e-42	7.74e-41	DOWN
gene5501	AFUB_036180	Zn-dependent hydrolase/oxidoreductase family protein%2C putative	GO:0005575|GO:0008150	cellular_component|biological_process	K13985	EC:3.1.4.54[---]	ko00130	Ubiquinone and other terpenoid-quinone biosynthesis	DS499596.1:604988-606451	588	561	610	240	310	233	42.5951	41.5201	39.9127	15.8823	16.697	14.9239	41.3426	15.8344	1.38457	5.15e-42	9.86e-41	UP
gene7995	AFUB_029610	ATP dependent RNA helicase (Dbp9)%2C putative	GO:0004004|GO:0005829|GO:0005524|GO:0004003|GO:0005730|GO:0003729|GO:0033680|GO:0000463	ATP-dependent RNA helicase activity|cytosol|ATP binding|ATP-dependent DNA helicase activity|nucleolus|mRNA binding|ATP-dependent DNA/RNA helicase activity|maturation of LSU-rRNA from tricistronic rRNA transcript (SSU-rRNA, 5.8S rRNA, LSU-rRNA)	-	-	-	-	DS499595.1:3624996-3627114	416	271	420	1105	1478	1172	18.9157	12.5896	17.2495	45.8997	49.9686	47.1195	16.2516	47.6626	-1.55227	5.2e-42	9.93e-41	DOWN
gene1729	AFUB_081890	myosin I MyoA	GO:0030479|GO:0001411|GO:0030428|GO:0051666|GO:0009932	actin cortical patch|hyphal tip|cell septum|actin cortical patch localization|cell tip growth	-	-	-	-	DS499600.1:590021-594255	3496	3392	3948	1812	2126	1904	81.4883	80.778	83.1187	38.5834	36.8451	39.2405	81.795	38.223	1.09757	6.55e-42	1.25e-40	UP
gene3485	AFUB_068170	DNA polymerase iota%2C putative	GO:0005575	cellular_component	K03510	EC:2.7.7.7[---]	-	-	DS499598.1:1468242-1470186	379	325	421	125	162	117	18.7632	16.4386	18.8256	5.65323	5.96317	5.12149	18.0091	5.5793	1.69057	1.08e-41	2.05e-40	UP
gene4964	AFUB_059560	conserved hypothetical protein	GO:0005634|GO:0006413|GO:0005829|GO:0003743	nucleus|translational initiation|cytosol|translation initiation factor activity	-	-	-	-	DS499597.1:3006335-3006817	42	32	49	189	256	216	8.99523	7.00201	9.4789	36.978	40.7659	40.9035	8.49205	39.5492	-2.21946	1.35e-41	2.56e-40	DOWN
gene5531	AFUB_036480	conserved hypothetical protein	GO:0009272|GO:0008767|GO:0055114|GO:0016491|GO:0006012|GO:0030448|GO:0070592|GO:0009277|GO:0005737	fungal-type cell wall biogenesis|UDP-galactopyranose mutase activity|oxidation-reduction process|oxidoreductase activity|galactose metabolic process|hyphal growth|cell wall polysaccharide biosynthetic process|fungal-type cell wall|cytoplasm	-	-	-	-	DS499596.1:694742-696623	1895	1910	1934	4213	4952	4345	102.956	106.021	94.907	209.1	200.04	208.726	101.295	205.956	-1.02377	1.67e-41	3.16e-40	DOWN
gene3764	AFUB_070960	C2H2 finger domain protein%2C putative	GO:0008150|GO:0005575|GO:0003674	biological_process|cellular_component|molecular_function	-	-	-	-	DS499598.1:2226898-2229700	145	157	142	23	23	28	5.53694	6.12511	4.89765	0.80231	0.653018	0.945386	5.5199	0.800238	2.78614	1.74e-41	3.3e-40	UP
gene5862	AFUB_039790	PDCD2_C domain protein%2C putative	GO:0003674	molecular_function	-	-	-	-	DS499596.1:1685621-1686963	170	116	187	539	792	713	11.7121	8.16503	11.6366	33.9229	40.5699	43.4329	10.5046	39.3086	-1.90383	2.15e-41	4.06e-40	DOWN
gene4529	AFUB_055210	SH3 domain signalling protein	GO:0008150|GO:0003674	biological_process|molecular_function	-	-	-	-	DS499597.1:1814593-1816328	736	768	710	303	328	267	41.7526	44.5123	36.3799	15.7024	13.8348	13.3924	40.8816	14.3099	1.51444	2.57e-41	4.84e-40	UP
gene7603	AFUB_025700	purine-cytosine permease	GO:0015856|GO:0006863|GO:0015861|GO:0072530|GO:0035690|GO:0015238|GO:0005886|GO:0015205|GO:0016021|GO:0015212|GO:0015893|GO:0000329	cytosine transport|purine nucleobase transport|cytidine transport|purine-containing compound transmembrane transport|cellular response to drug|drug transmembrane transporter activity|plasma membrane|nucleobase transmembrane transporter activity|integral component of membrane|cytidine transmembrane transporter activity|drug transport|fungal-type vacuole membrane	-	-	-	-	DS499595.1:2495865-2497570	135	136	160	518	560	414	7.61458	7.83727	8.15138	26.6907	23.4851	20.647	7.86774	23.6076	-1.58523	3.17e-41	5.96e-40	DOWN
gene9317	AFUB_009030	conserved hypothetical protein	GO:0008150|GO:0003674	biological_process|molecular_function	-	-	-	-	DS499594.1:2548226-2549269	546	442	513	151	227	151	50.2725	41.579	42.6632	12.7009	15.5402	12.293	44.8382	13.5114	1.73055	3.51e-41	6.58e-40	UP
gene2452	AFUB_074860	ATP dependent RNA helicase%2C putative	GO:0000466|GO:0005730|GO:0005524|GO:0004386|GO:0008026|GO:0000463|GO:0003676	maturation of 5.8S rRNA from tricistronic rRNA transcript (SSU-rRNA, 5.8S rRNA, LSU-rRNA)|nucleolus|ATP binding|helicase activity|ATP-dependent helicase activity|maturation of LSU-rRNA from tricistronic rRNA transcript (SSU-rRNA, 5.8S rRNA, LSU-rRNA)|nucleic acid binding	-	-	-	-	DS499599.1:777761-780206	211	171	293	738	1109	821	7.83452	6.48692	9.82642	25.0325	30.6164	26.9536	8.04928	27.5342	-1.77429	3.68e-41	6.9e-40	DOWN
gene6685	AFUB_047980	RTA1 domain protein%2C putative	GO:0003674	molecular_function	-	-	-	-	DS499596.1:4023580-4024504	105	87	97	12	13	7	10.7383	9.0903	8.96012	1.12113	0.988513	0.632962	9.59622	0.9142	3.39188	4.78e-41	8.93e-40	UP
gene3399	AFUB_067320	transcription factor RfeF%2C putative	GO:0003674|GO:0008150|GO:0005576	molecular_function|biological_process|extracellular region	-	-	-	-	DS499598.1:1218754-1221956	9403	8322	10514	4590	5859	4659	411.114	371.738	415.205	183.327	190.464	180.108	399.352	184.633	1.113	8.86e-41	1.65e-39	UP
gene7073	AFUB_020410	DUF652 domain protein	GO:0003674	molecular_function	-	-	ko03008	Ribosome biogenesis in eukaryotes	DS499595.1:870478-871261	133	106	123	377	506	385	20.3675	16.5846	17.0133	52.7406	57.6141	52.1302	17.9885	54.1616	-1.5902	9.07e-41	1.69e-39	DOWN
gene9277	AFUB_008630	AAA family ATPase/60S ribosome export protein Rix7%2C putative	GO:0008150	biological_process	-	-	ko03008	Ribosome biogenesis in eukaryotes	DS499594.1:2461992-2464640	560	476	671	1351	1958	1561	21.0844	18.3102	22.8189	46.4673	54.8124	51.9661	20.7378	51.0819	-1.30055	1.07e-40	1.99e-39	DOWN
gene9101	AFUB_006880	hypothetical protein	GO:0003674|GO:0008150|GO:0005575	molecular_function|biological_process|cellular_component	-	-	-	-	DS499594.1:1941158-1942104	761	674	830	298	382	237	82.0875	74.279	80.8665	29.3648	30.6372	22.604	79.0776	27.5353	1.52199	1.12e-40	2.08e-39	UP
gene9503	AFUB_010880	myosin class II heavy chain (MHC)%2C putative	GO:0005575|GO:0008150|GO:0003674	cellular_component|biological_process|molecular_function	-	-	-	-	DS499594.1:3084754-3091023	1297	1325	1440	3712	3689	3074	18.3416	19.1437	18.3932	47.9538	38.7881	38.4365	18.6262	41.7261	-1.16362	1.51e-40	2.79e-39	DOWN
gene9755	AFUB_013400	TFIIH complex helicase Rad3%2C putative	GO:0000439|GO:0045951|GO:0005829|GO:0005675|GO:0005524|GO:0000717|GO:0003684|GO:0006366|GO:0010525|GO:0000112|GO:0070816|GO:0043141|GO:0033683	core TFIIH complex|positive regulation of mitotic recombination|cytosol|holo TFIIH complex|ATP binding|nucleotide-excision repair, DNA duplex unwinding|damaged DNA binding|transcription from RNA polymerase II promoter|regulation of transposition, RNA-mediated|nucleotide-excision repair factor 3 complex|phosphorylation of RNA polymerase II C-terminal domain|ATP-dependent 5'-3' DNA helicase activit…	K10844	EC:3.6.4.12[---]	ko03420|ko03022	Nucleotide excision repair|Basal transcription factors	DS499594.1:3785112-3787524	1298	1192	1424	643	795	562	49.7581	46.6851	49.3056	22.5174	22.6594	19.0488	48.5829	21.4085	1.18226	2.93e-40	5.42e-39	UP
gene5567	AFUB_036840	lipase/serine esterase%2C putative	GO:0003674|GO:0005575|GO:0008150	molecular_function|cellular_component|biological_process	-	-	-	-	DS499596.1:822894-824327	1603	1383	1663	776	946	758	105.284	92.8038	98.6553	46.5597	46.1971	44.0193	98.9145	45.592	1.1174	3.05e-40	5.63e-39	UP
gene7013	AFUB_019810	60S ribosomal protein L24b	GO:0001671|GO:0042273|GO:0030687|GO:0005730|GO:1902626|GO:0035690	ATPase activator activity|ribosomal large subunit biogenesis|preribosome, large subunit precursor|nucleolus|assembly of large subunit precursor of preribosome|cellular response to drug	-	-	ko03010	Ribosome	DS499595.1:687876-688553	337	327	396	831	1227	952	52.7	52.2447	55.9338	118.714	142.665	131.632	53.6262	131.004	-1.2886	3.56e-40	6.56e-39	DOWN
gene9846	AFUB_014310	tRNA dihydrouridine synthase%2C putative	GO:0006400|GO:0034399|GO:0003729|GO:0017150|GO:0050660|GO:0055114|GO:0005737	tRNA modification|nuclear periphery|mRNA binding|tRNA dihydrouridine synthase activity|flavin adenine dinucleotide binding|oxidation-reduction process|cytoplasm	-	-	-	-	DS499594.1:4022333-4024628	302	271	379	803	1195	968	12.2776	11.2562	13.917	29.8224	36.1218	34.7958	12.4836	33.58	-1.42757	4.26e-40	7.83e-39	DOWN
gene473	AFUB_093670	conserved hypothetical protein	GO:0005575|GO:0008150|GO:0003674	cellular_component|biological_process|molecular_function	-	-	-	-	DS499602.1:229500-230221	60	47	91	284	393	320	9.28451	7.43051	12.7189	40.1464	45.2163	43.7828	9.81131	43.0485	-2.13344	4.53e-40	8.3e-39	DOWN
gene3758	AFUB_070900	conserved hypothetical protein	GO:0003674|GO:0005575|GO:0008150	molecular_function|cellular_component|biological_process	-	-	-	-	DS499598.1:2211051-2211695	255	174	292	32	49	19	35.0545	24.4381	36.2564	4.01863	5.00835	2.30938	31.9163	3.77879	3.0783	4.78e-40	8.75e-39	UP
gene1466	AFUB_092100	hypothetical protein	GO:0005634|GO:0000981|GO:0008270|GO:0006355	nucleus|sequence-specific DNA binding RNA polymerase II transcription factor activity|zinc ion binding|regulation of transcription, DNA-templated	-	-	-	-	DS499601.1:1596639-1597976	184	151	179	40	38	37	13.4945	11.3143	11.8574	2.6799	2.07211	2.3993	12.2221	2.38377	2.35817	5.22e-40	9.53e-39	UP
gene9538	AFUB_011230	nucleoside hydrolase%2C putative	GO:0008150|GO:0005575|GO:0003674	biological_process|cellular_component|molecular_function	-	-	-	-	DS499594.1:3167948-3169890	602	523	665	216	292	252	34.0203	30.1965	33.9438	11.151	12.2692	12.5918	32.7202	12.004	1.44667	6.4e-40	1.17e-38	UP
gene6262	AFUB_043760	fatty acid synthase beta subunit%2C putative	GO:0004312|GO:0055114|GO:0005835|GO:0004313|GO:0000909|GO:0035690|GO:0005811|GO:0016409|GO:0004314|GO:0019171|GO:0004319|GO:0005739|GO:0004318|GO:0044550|GO:0042759	fatty acid synthase activity|oxidation-reduction process|fatty acid synthase complex|[acyl-carrier-protein] S-acetyltransferase activity|sporocarp development involved in sexual reproduction|cellular response to drug|lipid particle|palmitoyltransferase activity|[acyl-carrier-protein] S-malonyltransferase activity|3-hydroxyacyl-[acyl-carrier-protein] dehydratase activity|enoyl-[acyl-carrier-protei…	K00668	EC:2.3.1.86[---]	ko01100|ko01212|ko00061	Metabolic pathways|Fatty acid metabolism|Fatty acid biosynthesis	DS499596.1:2842839-2849168	10262	10242	13244	27339	29391	26810	144.912	147.765	168.924	352.675	308.589	334.745	153.867	332.003	-1.10951	6.54e-40	1.19e-38	DOWN
gene7688	AFUB_026550	C2H2 transcription factor (Con7)%2C putative	GO:0005575|GO:0008150	cellular_component|biological_process	-	-	-	-	DS499595.1:2742740-2744448	711	583	758	1524	2049	1777	51.3794	43.0429	49.4751	100.606	110.092	113.54	47.9658	108.079	-1.17201	7.29e-40	1.32e-38	DOWN
gene4876	AFUB_058690	DNA-directed RNA polymerases i%2C ii%2C and iii 145 kDa polypeptide	GO:0006366|GO:0003968|GO:0001054|GO:0005829|GO:0005665|GO:0005736|GO:0001055|GO:0001056|GO:0006360|GO:0042493|GO:0042797|GO:0005666	transcription from RNA polymerase II promoter|RNA-directed RNA polymerase activity|RNA polymerase I activity|cytosol|DNA-directed RNA polymerase II, core complex|DNA-directed RNA polymerase I complex|RNA polymerase II activity|RNA polymerase III activity|transcription from RNA polymerase I promoter|response to drug|tRNA transcription from RNA polymerase III promoter|DNA-directed RNA polymerase II…	-	-	ko01100|ko00230|ko00240|ko04011|ko03020|ko01523	Metabolic pathways|Purine metabolism|Pyrimidine metabolism|MAPK signaling pathway - yeast|RNA polymerase|Antifolate resistance	DS499597.1:2747862-2748390	150	129	202	496	747	576	30.3655	26.6804	36.9351	91.7256	112.435	103.099	31.327	102.42	-1.70902	8.28e-40	1.5e-38	DOWN
gene2994	AFUB_063260	dipeptidyl peptidase%2C putative	GO:0008150	biological_process	-	-	-	-	DS499598.1:120876-123378	3954	3739	4296	2043	2563	2121	149.633	144.564	146.843	70.6283	72.1163	70.9702	147.014	71.2383	1.04523	8.64e-40	1.56e-38	UP
gene6381	AFUB_044950	hypothetical protein	GO:0005576|GO:0016614|GO:0055114|GO:0050660|GO:0008762	extracellular region|oxidoreductase activity, acting on CH-OH group of donors|oxidation-reduction process|flavin adenine dinucleotide binding|UDP-N-acetylmuramate dehydrogenase activity	-	-	-	-	DS499596.1:3229027-3231822	901	1467	963	222	261	231	34.7647	57.8306	33.5613	7.82502	7.48768	7.88079	42.0522	7.73116	2.44342	1.06e-39	1.91e-38	UP
gene3249	AFUB_065790	hypothetical protein	GO:0003674|GO:0005575|GO:0008150	molecular_function|cellular_component|biological_process	-	-	-	-	DS499598.1:805663-805923	60	68	62	2	2	2	20.3832	23.6019	19.0247	0.620596	0.505086	0.600701	21.0033	0.575461	5.18975	1.13e-39	2.04e-38	UP
gene6651	AFUB_047640	conserved hypothetical protein	GO:0005575|GO:0008150|GO:0003674	cellular_component|biological_process|molecular_function	-	-	-	-	DS499596.1:3944793-3945803	72	56	90	310	525	346	6.31462	5.01778	7.1294	24.8367	34.2346	26.8307	6.15394	28.634	-2.21815	1.23e-39	2.22e-38	DOWN
gene6988	AFUB_019560	PA domain protein	GO:0008150|GO:0005575	biological_process|cellular_component	-	-	-	-	DS499595.1:620504-623133	5714	5581	6288	3051	3464	2510	196.832	196.418	195.644	96.0099	88.721	76.4492	196.298	87.06	1.17296	1.28e-39	2.3e-38	UP
gene2323	AFUB_073570	conserved hypothetical protein	GO:0003674|GO:0008150|GO:0005575	molecular_function|biological_process|cellular_component	-	-	-	-	DS499599.1:385397-386802	320	305	298	90	84	51	29.7417	28.9621	25.0167	7.64147	5.80481	4.19109	27.9068	5.87912	2.24695	1.5e-39	2.69e-38	UP
gene9344	AFUB_009290	mitochondrial inner membrane translocase subunit TIM44%2C putative	GO:0030150|GO:0005886|GO:0001405|GO:0051087|GO:0030674|GO:0015450	protein import into mitochondrial matrix|plasma membrane|presequence translocase-associated import motor|chaperone binding|protein binding, bridging|P-P-bond-hydrolysis-driven protein transmembrane transporter activity	-	-	-	-	DS499594.1:2625895-2627503	778	698	890	1672	2204	1906	43.8825	40.2236	45.3419	86.1522	92.4307	95.0557	43.1493	91.2129	-1.0799	1.61e-39	2.89e-38	DOWN
gene9677	AFUB_012620	G-protein complex alpha subunit GpaA/FadA	GO:0000742|GO:0048017|GO:0001664|GO:0007189|GO:0005525|GO:0006970|GO:0000909|GO:0000753|GO:0000754|GO:0010913|GO:0004871|GO:0031684|GO:0000750|GO:0045761|GO:0019001|GO:0009408|GO:0040009|GO:0005768|GO:1900198|GO:0005834|GO:0030448|GO:0031683|GO:0075306|GO:0051342|GO:0071701|GO:0003924|GO:0045461|GO:0000743|GO:0030437|GO:0042318|GO:0048315|GO:0035690	karyogamy involved in conjugation with cellular fusion|inositol lipid-mediated signaling|G-protein coupled receptor binding|adenylate cyclase-activating G-protein coupled receptor signaling pathway|GTP binding|response to osmotic stress|sporocarp development involved in sexual reproduction|cell morphogenesis involved in conjugation with cellular fusion|adaptation of signaling pathway by response …	-	-	ko04150|ko03420|ko04071|ko04914|ko04922|ko04010|ko03020|ko04024|ko04310|ko04530|ko00140|ko04022|ko00410|ko04015|ko04360|ko00130|ko01040|ko00720|ko00062|ko04540|ko04341|ko05224|ko04713|ko04550|ko04626|ko04923|ko00521|ko04924|ko04016	mTOR signaling pathway|Nucleotide excision repair|Sphingolipid signaling pathway|Progesterone-mediated oocyte maturation|Glucagon signaling pathway|MAPK signaling pathway|RNA polymerase|cAMP signaling pathway|Wnt signaling pathway|Tight junction|Steroid hormone biosynthesis|cGMP-PKG signaling pathway|beta-Alanine metabolism|Rap1 signaling pathway|Axon guidance|Ubiquinone and other terpenoid-quino…	DS499594.1:3554258-3555501	1432	1335	1407	3116	3518	3114	119.559	113.877	106.104	237.66	218.388	229.88	113.18	228.643	-1.01448	1.63e-39	2.91e-38	DOWN
gene6159	AFUB_042740	conserved hypothetical protein	GO:0008150|GO:0005575|GO:0003674	biological_process|cellular_component|molecular_function	-	-	-	-	DS499596.1:2480694-2481813	41	20	43	211	308	202	3.88389	1.93569	3.67925	18.2595	21.6936	16.9193	3.16628	18.9575	-2.58191	1.92e-39	3.43e-38	DOWN
gene3801	AFUB_071330	conserved hypothetical protein	GO:0003674|GO:0008150|GO:0005575	molecular_function|biological_process|cellular_component	-	-	-	-	DS499598.1:2338831-2340291	256	314	308	79	86	50	18.7749	23.5278	20.4026	5.29275	4.68951	3.24231	20.9018	4.40819	2.24537	2.28e-39	4.06e-38	UP
gene3988	AFUB_049800	integral membrane protein	GO:0008150|GO:0005575|GO:0003674	biological_process|cellular_component|molecular_function	-	-	-	-	DS499597.1:252362-254155	275	353	347	76	113	80	13.5917	17.825	15.4906	3.43142	4.15253	3.49601	15.6358	3.69332	2.08186	2.37e-39	4.21e-38	UP
gene7503	AFUB_024700	zinc carboxypeptidase%2C putative	GO:0004181|GO:0006508|GO:0008270|GO:0005783|GO:0000324|GO:0004180	metallocarboxypeptidase activity|proteolysis|zinc ion binding|endoplasmic reticulum|fungal-type vacuole|carboxypeptidase activity	-	-	-	-	DS499595.1:2244741-2246568	1610	1390	1545	764	888	711	81.0645	71.5045	70.2638	35.1412	33.2438	31.6532	74.2776	33.3461	1.15541	2.91e-39	5.17e-38	UP
gene8567	AFUB_001570	H+/nucleoside cotransporter	GO:0015238|GO:0005415|GO:0015893|GO:0015862|GO:0005886|GO:0010174|GO:0015293|GO:0035690	drug transmembrane transporter activity|nucleoside:sodium symporter activity|drug transport|uridine transport|plasma membrane|nucleoside transmembrane transporter activity, against a concentration gradient|symporter activity|cellular response to drug	-	-	-	-	DS499594.1:432155-434174	120	90	166	491	537	460	5.71125	4.37629	7.13605	21.3477	19.0029	19.3577	5.74119	19.9027	-1.79354	3.15e-39	5.58e-38	DOWN
gene4081	AFUB_050730	Mitochondrial import inner membrane translocase subunit (TIM22)%2C putative	GO:0045039|GO:0042721|GO:0005886|GO:0030943|GO:0015266	protein import into mitochondrial inner membrane|mitochondrial inner membrane protein insertion complex|plasma membrane|mitochondrion targeting sequence binding|protein channel activity	-	-	-	-	DS499597.1:496669-497315	113	96	99	405	445	329	18.9762	16.4708	15.0164	62.1303	55.5627	48.8506	16.8211	55.5145	-1.72259	3.39e-39	5.99e-38	DOWN
gene6621	AFUB_047340	tyrosinase%2C putative	GO:0005575	cellular_component	-	-	-	-	DS499596.1:3864209-3865578	265	405	262	1802	1567	1715	20.3966	31.8479	18.2142	126.702	89.6754	116.713	23.4862	111.03	-2.24107	4.7e-39	8.3e-38	DOWN
gene1171	AFUB_089150	DNA-directed RNA polymerases N/8 kDa subunit superfamily	GO:0003968|GO:0001054|GO:0008270|GO:0003677|GO:0005829|GO:0005665|GO:0005736|GO:0006366|GO:0042797|GO:0005666|GO:0001056|GO:0001055|GO:0006360	RNA-directed RNA polymerase activity|RNA polymerase I activity|zinc ion binding|DNA binding|cytosol|DNA-directed RNA polymerase II, core complex|DNA-directed RNA polymerase I complex|transcription from RNA polymerase II promoter|tRNA transcription from RNA polymerase III promoter|DNA-directed RNA polymerase III complex|RNA polymerase III activity|RNA polymerase II activity|transcription from RNA …	-	-	-	-	DS499601.1:714074-714690	273	220	274	708	775	654	57.225	47.115	51.8767	135.574	120.787	121.212	52.0722	125.857	-1.2732	5.18e-39	9.12e-38	DOWN
gene3506	AFUB_068380	prenyltransferase%2C putative	GO:0005575	cellular_component	K11778	EC:2.5.1.87[---]	ko01110|ko00900	Biosynthesis of secondary metabolites|Terpenoid backbone biosynthesis	DS499598.1:1539117-1540426	2259	2102	2423	1035	1444	1078	165.264	157.111	160.108	69.1704	78.5455	69.7307	160.828	72.4822	1.14982	5.19e-39	9.12e-38	UP
gene9415	AFUB_010000	homeobox transcription factor%2C putative	GO:0005575	cellular_component	-	-	-	-	DS499594.1:2829341-2831489	2701	2650	3466	1401	1724	1380	114.37	114.643	132.561	54.1931	54.2772	51.6666	120.524	53.379	1.17498	6.36e-39	1.12e-37	UP
gene8177	AFUB_031430	calcium dependent mitochondrial carrier protein%2C putative	GO:0005509|GO:0055085|GO:0005739	calcium ion binding|transmembrane transport|mitochondrion	-	-	-	-	DS499595.1:4142696-4144893	341	307	383	892	984	778	17.1989	15.8197	17.4478	41.0988	36.9006	34.6951	16.8221	37.5648	-1.15902	7.65e-39	1.34e-37	DOWN
gene1906	AFUB_083650	cell cycle regulatory protein Cks/Suc1%2C putative	GO:0007346|GO:0061575|GO:0045893|GO:0032147|GO:0006351|GO:0005634|GO:0000307|GO:0045737|GO:0007049|GO:0042393|GO:0060303|GO:0008270|GO:0005829|GO:0043130|GO:0032403	regulation of mitotic cell cycle|cyclin-dependent protein serine/threonine kinase activator activity|positive regulation of transcription, DNA-templated|activation of protein kinase activity|transcription, DNA-templated|nucleus|cyclin-dependent protein kinase holoenzyme complex|positive regulation of cyclin-dependent protein kinase activity|cell cycle|histone binding|regulation of nucleosome dens…	-	-	ko04111|ko03420|ko04626	Cell cycle - yeast|Nucleotide excision repair|Plant-pathogen interaction	DS499600.1:1096606-1097028	417	339	427	911	1150	993	118.508	98.4288	109.606	236.508	242.997	249.518	108.848	243.008	-1.15869	7.83e-39	1.37e-37	DOWN
gene1905	AFUB_083640	Hsp70 chaperone (HscA)%2C putative	GO:0005622	intracellular	-	-	ko03040|ko04141|ko04144|ko00240|ko04213|ko04922|ko04010|ko00300|ko00130|ko00720|ko03450|ko04626	Spliceosome|Protein processing in endoplasmic reticulum|Endocytosis|Pyrimidine metabolism|Longevity regulating pathway - multiple species|Glucagon signaling pathway|MAPK signaling pathway|Lysine biosynthesis|Ubiquinone and other terpenoid-quinone biosynthesis|Carbon fixation pathways in prokaryotes|Non-homologous end-joining|Plant-pathogen interaction	DS499600.1:1092588-1094879	10578	8412	11891	24780	35468	31037	508.36	413.029	516.16	1087.9	1267.35	1318.84	479.183	1224.7	-1.35377	8.15e-39	1.42e-37	DOWN
gene455	AFUB_093490	lysine decarboxylase-like protein	GO:0003674	molecular_function	-	-	-	-	DS499602.1:181622-182840	2283	2008	2330	881	1273	1061	239.276	215.016	220.571	84.3506	99.2007	98.3225	224.954	93.958	1.25955	9.18e-39	1.6e-37	UP
gene9760	AFUB_013450	DUF292 domian protein	GO:0005575|GO:0008150|GO:0003674	cellular_component|biological_process|molecular_function	-	-	ko04144	Endocytosis	DS499594.1:3800264-3801835	612	605	724	265	329	300	54.3188	54.8615	58.0411	21.4863	21.7114	23.5431	55.7405	22.2469	1.32512	1.05e-38	1.82e-37	UP
gene542	AFUB_094360	conserved hypothetical protein	GO:0005575	cellular_component	-	-	-	-	DS499602.1:434663-436133	518	589	534	208	237	176	42.2925	49.1318	39.3798	15.5137	14.3872	12.7054	43.6014	14.2021	1.61827	1.07e-38	1.85e-37	UP
gene8977	AFUB_005650	capsular associated protein%2C putative	GO:0008150|GO:0005575|GO:0003674	biological_process|cellular_component|molecular_function	-	-	-	-	DS499594.1:1602255-1605500	178	160	178	476	598	451	5.36829	4.93005	4.84881	13.1142	13.4095	12.0264	5.04905	12.85	-1.34769	1.23e-38	2.13e-37	DOWN
gene178	AFUB_098310	conserved hypothetical protein	GO:0003674|GO:0008150|GO:0005575	molecular_function|biological_process|cellular_component	-	-	-	-	DS499603.1:51663-52378	465	452	458	1066	1258	1007	65.4451	64.9943	58.222	137.056	131.643	125.313	62.8871	131.337	-1.06244	1.46e-38	2.52e-37	DOWN
gene1855	AFUB_083140	RNA binding protein%2C putative	GO:0008150	biological_process	-	-	-	-	DS499600.1:944320-945993	220	130	207	645	1010	772	12.0636	7.28301	10.2523	32.3097	41.1783	37.4296	9.86632	36.9725	-1.90587	1.86e-38	3.21e-37	DOWN
gene10048	AFUB_016330	DEAD/DEAH box helicase%2C putative	GO:0005524|GO:0003676|GO:0030687|GO:0005730|GO:0000466|GO:0004386|GO:0008026|GO:0000463	ATP binding|nucleic acid binding|preribosome, large subunit precursor|nucleolus|maturation of 5.8S rRNA from tricistronic rRNA transcript (SSU-rRNA, 5.8S rRNA, LSU-rRNA)|helicase activity|ATP-dependent helicase activity|maturation of LSU-rRNA from tricistronic rRNA transcript (SSU-rRNA, 5.8S rRNA, LSU-rRNA)	-	-	-	-	DS499594.1:4640700-4643270	199	170	261	612	808	588	6.86304	5.98998	8.1302	19.2811	20.7189	17.9301	6.99441	19.31	-1.46508	1.96e-38	3.38e-37	DOWN
gene7011	AFUB_019790	fungal specific transcription factor%2C putative	GO:0005634|GO:0006351|GO:1901522|GO:0003677|GO:0008270|GO:0000981|GO:0005829	nucleus|transcription, DNA-templated|positive regulation of transcription from RNA polymerase II promoter involved in cellular response to chemical stimulus|DNA binding|zinc ion binding|sequence-specific DNA binding RNA polymerase II transcription factor activity|cytosol	-	-	-	-	DS499595.1:682421-684965	2483	2447	2192	820	1018	1029	95.1843	95.8376	75.8974	28.7158	29.0154	34.8777	88.9731	30.8696	1.52718	1.99e-38	3.42e-37	UP
gene3837	AFUB_071680	secreted glycosyl hydrolase%2C putative	GO:0005575	cellular_component	-	-	-	-	DS499598.1:2514762-2515573	312	348	333	879	969	795	39.2401	44.7165	37.8284	100.991	90.6133	88.4069	40.595	93.337	-1.20115	2.48e-38	4.25e-37	DOWN
gene6892	AFUB_018600	protein kinase%2C putative	GO:0051519|GO:0030427|GO:0008361|GO:1903486|GO:0004674|GO:0010972|GO:0035839|GO:0005515|GO:0034613|GO:2000769|GO:0005524|GO:0032153|GO:0051286|GO:0007165|GO:1902412|GO:0070650|GO:0000753|GO:0018105|GO:0071574|GO:0051285	activation of bipolar cell growth|site of polarized growth|regulation of cell size||protein serine/threonine kinase activity|negative regulation of G2/M transition of mitotic cell cycle|non-growing cell tip|protein binding|cellular protein localization|regulation of establishment or maintenance of cell polarity regulating cell shape|ATP binding|cell division site|cell tip|signal transduction|regu…	K18669	EC:2.7.12.1[---]	ko04111	Cell cycle - yeast	DS499595.1:352899-357414	465	430	480	1008	1284	985	9.7127	9.17633	9.05579	19.2338	19.9409	18.1914	9.31494	19.122	-1.03762	2.79e-38	4.77e-37	DOWN
gene5139	AFUB_061310	conserved hypothetical protein	GO:0003674|GO:0008150|GO:0005575	molecular_function|biological_process|cellular_component	-	-	-	-	DS499597.1:3481624-3482267	116	98	149	410	705	544	20.0496	17.3057	23.2611	64.7365	90.6001	83.1361	20.2054	79.4909	-1.97605	3.06e-38	5.23e-37	DOWN
gene2355	AFUB_073890	carbon catabolite repression protein CreD%2C putative	GO:0003674|GO:0008150|GO:0031396	molecular_function|biological_process|regulation of protein ubiquitination	-	-	-	-	DS499599.1:485729-487763	1357	1146	1543	3089	3505	3068	65.215	56.2686	66.9779	135.614	125.242	130.367	62.8205	130.407	-1.05372	3.07e-38	5.24e-37	DOWN
gene294	AFUB_099470	alpha-galactosidase%2C putative	GO:0004557|GO:0046355|GO:0005575|GO:0006012	alpha-galactosidase activity|mannan catabolic process|cellular_component|galactose metabolic process	K07407	EC:3.2.1.22[---]	ko00561|ko00600|ko00052|ko00603	Glycerolipid metabolism|Sphingolipid metabolism|Galactose metabolism|Glycosphingolipid biosynthesis - globo and isoglobo series	DS499603.1:361354-363434	676	638	679	299	352	304	30.09	29.0141	27.2988	12.1581	11.6496	11.9644	28.8009	11.924	1.27224	3.24e-38	5.51e-37	UP
gene2979	AFUB_063110	50S ribosomal protein L3	GO:0031966|GO:0003735|GO:0005762|GO:0006412	mitochondrial membrane|structural constituent of ribosome|mitochondrial large ribosomal subunit|translation	-	-	ko03010	Ribosome	DS499598.1:71809-72827	941	915	1043	1959	2481	2152	87.4592	86.8861	87.5585	166.329	171.449	176.849	87.3013	171.542	-0.97449	3.95e-38	6.72e-37	-
gene930	AFUB_086760	conserved hypothetical protein	GO:0005575|GO:0003674	cellular_component|molecular_function	-	-	-	-	DS499601.1:56657-57580	224	182	241	52	73	44	26.6956	22.1603	25.9422	5.6612	6.46852	4.63646	24.9327	5.58873	2.15745	3.98e-38	6.75e-37	UP
gene3822	AFUB_071540	integral membrane protein	GO:0003674|GO:0008150|GO:0005575	molecular_function|biological_process|cellular_component	-	-	-	-	DS499598.1:2414581-2415533	134	171	123	13	16	19	14.5606	18.9838	12.0719	1.29045	1.29266	1.82543	15.2054	1.46951	3.37117	6.99e-38	1.19e-36	UP
gene5681	AFUB_037980	zinc metalloproteinase%2C putative	GO:0003674|GO:0008150	molecular_function|biological_process	-	-	-	-	DS499596.1:1148463-1151126	2116	2067	2272	1151	1383	1086	79.3656	79.2083	76.9703	39.4376	38.5684	36.0155	78.5147	38.0072	1.04669	1.21e-37	2.05e-36	UP
gene5143	AFUB_061350	thioredoxin%2C putative	GO:0005575|GO:0003674	cellular_component|molecular_function	-	-	ko04210	Apoptosis	DS499597.1:3486378-3488292	679	621	717	328	332	294	35.4565	33.1308	33.8177	15.6465	12.8901	13.5743	34.135	14.037	1.28202	1.84e-37	3.1e-36	UP
gene98	AFUB_101470	IMP-specific 5'-nucleotidase (Isn1)%2C putative	GO:0006190|GO:0000287|GO:0005829|GO:0050483|GO:0071590|GO:0005634|GO:0009117|GO:0071592	inosine salvage|magnesium ion binding|cytosol|IMP 5'-nucleotidase activity|nicotinamide riboside biosynthetic process|nucleus|nucleotide metabolic process|nicotinic acid riboside biosynthetic process	K18550	EC:3.1.3.99 3.1.3.-[---]	ko01100|ko00230|ko00760	Metabolic pathways|Purine metabolism|Nicotinate and nicotinamide metabolism	DS499604.1:285404-287042	900	788	926	404	512	423	59.2433	52.9952	55.0561	24.2938	25.0587	24.6196	55.7649	24.6574	1.17734	1.85e-37	3.12e-36	UP
gene5801	AFUB_039180	conserved hypothetical protein	GO:0003674|GO:0008150	molecular_function|biological_process	-	-	-	-	DS499596.1:1502403-1503716	10110	8342	11691	4420	5898	4353	682.213	575.112	712.555	272.464	295.915	259.717	656.627	276.032	1.25024	2.57e-37	4.33e-36	UP
gene1957	AFUB_084160	zinc-binding alcohol dehydrogenase%2C putative	GO:0005575	cellular_component	-	-	-	-	DS499600.1:1286825-1288017	626	529	658	162	282	217	51.1104	44.1269	48.5242	12.0828	17.1189	15.6653	47.9205	14.9557	1.67995	3.28e-37	5.51e-36	UP
gene7780	AFUB_027480	Protein kinase domain-containing protein	GO:0005575	cellular_component	-	-	-	-	DS499595.1:2988096-2990801	343	336	393	799	970	786	11.2391	11.2484	11.6313	23.9167	23.632	22.7721	11.3729	23.4403	-1.04339	3.31e-37	5.56e-36	DOWN
gene2274	AFUB_073080	conserved hypothetical protein	GO:0005575|GO:0008150|GO:0003674	cellular_component|biological_process|molecular_function	-	-	-	-	DS499599.1:260699-261277	401	393	406	151	174	162	61.4087	61.4881	56.1577	21.1243	19.812	21.9353	59.6849	20.9572	1.50992	3.48e-37	5.82e-36	UP
gene1801	AFUB_082600	conserved hypothetical protein	GO:0003674|GO:0005575	molecular_function|cellular_component	-	-	-	-	DS499600.1:807448-808131	540	525	577	1313	2097	1878	90.1703	89.5659	87.0249	200.287	260.352	277.274	88.9204	245.971	-1.4679	3.52e-37	5.88e-36	DOWN
gene3094	AFUB_064250	ATP dependent RNA helicase (Dob1)%2C putative	GO:0004386|GO:0008026|GO:0003676|GO:0031499|GO:0005524|GO:0042752|GO:0016818	helicase activity|ATP-dependent helicase activity|nucleic acid binding|TRAMP complex|ATP binding|regulation of circadian rhythm|hydrolase activity, acting on acid anhydrides, in phosphorus-containing anhydrides	K12598	EC:3.6.4.13[---]	ko03018	RNA degradation	DS499598.1:406139-409686	848	741	964	1787	2416	2065	23.1425	20.6608	23.7624	44.551	49.0235	49.8285	22.5219	47.801	-1.08571	3.92e-37	6.55e-36	DOWN
gene8831	AFUB_004200	mannosylphosphorylation protein (Mnn4)%2C putative	GO:0008150|GO:0005575|GO:0003674	biological_process|cellular_component|molecular_function	-	-	-	-	DS499594.1:1175520-1176872	902	815	962	462	510	404	83.5716	77.1477	80.5055	39.1033	35.133	33.0962	80.4083	35.7775	1.16829	4.21e-37	7.01e-36	UP
gene9132	AFUB_007190	aconitate hydratase%2C mitochondrial	GO:0003994|GO:0006099|GO:0005739|GO:0051539|GO:0005634|GO:0032543	aconitate hydratase activity|tricarboxylic acid cycle|mitochondrion|4 iron, 4 sulfur cluster binding|nucleus|mitochondrial translation	K17450	EC:4.2.1.-[---]	ko01100|ko01130|ko01120|ko01230|ko01210|ko00300	Metabolic pathways|Biosynthesis of antibiotics|Microbial metabolism in diverse environments|Biosynthesis of amino acids|2-Oxocarboxylic acid metabolism|Lysine biosynthesis	DS499594.1:2018597-2021108	1181	879	1445	3339	3754	3351	43.6318	33.1784	48.2191	112.691	103.119	109.464	41.6764	108.425	-1.37939	4.39e-37	7.3e-36	DOWN
gene3315	AFUB_066450	extracellular dipeptidyl-peptidase Dpp4	GO:0008233	peptidase activity	-	-	-	-	DS499598.1:993518-995869	137	92	137	384	491	412	5.28609	3.62674	4.77457	13.5352	14.086	14.0558	4.56247	13.8923	-1.6064	5.75e-37	9.54e-36	DOWN
gene2281	AFUB_073150	Fe superoxide dismutase%2C putative	GO:0004784|GO:0046872|GO:0005763|GO:0055114|GO:0006801|GO:0035690|GO:0003735	superoxide dismutase activity|metal ion binding|mitochondrial small ribosomal subunit|oxidation-reduction process|superoxide metabolic process|cellular response to drug|structural constituent of ribosome	K04564	EC:1.15.1.1[---]	ko04011|ko04146|ko04068|ko04213|ko04211|ko04212|ko04013	MAPK signaling pathway - yeast|Peroxisome|FoxO signaling pathway|Longevity regulating pathway - multiple species|Longevity regulating pathway|Longevity regulating pathway - worm|MAPK signaling pathway - fly	DS499599.1:275654-276832	1552	1441	1652	3089	3908	3343	142.455	135.134	136.96	259.014	266.707	271.311	138.183	265.677	-0.943092	6.92e-37	1.14e-35	-
gene8897	AFUB_004850	conserved hypothetical protein	GO:0003674|GO:0008150|GO:0005575	molecular_function|biological_process|cellular_component	-	-	-	-	DS499594.1:1356496-1357557	114	84	127	391	445	337	11.383	8.56932	11.4539	35.6653	33.0373	29.7526	10.4687	32.8184	-1.64842	6.91e-37	1.14e-35	DOWN
gene6771	AFUB_017380	sterol delta 5%2C6-desaturase%2C putative	GO:0005575	cellular_component	K00227	EC:1.14.19.20[---]	ko01100|ko01110|ko01130|ko00100	Metabolic pathways|Biosynthesis of secondary metabolites|Biosynthesis of antibiotics|Steroid biosynthesis	DS499595.1:52861-53994	9410	10780	9880	4667	4786	4521	827.739	968.804	784.98	375.025	313.018	351.627	860.508	346.556	1.3121	9.27e-37	1.53e-35	UP
gene94	AFUB_101430	CorA family metal ion transporter%2C putative	GO:0046873|GO:0016020|GO:0030001|GO:0055085	metal ion transmembrane transporter activity|membrane|metal ion transport|transmembrane transport	-	-	-	-	DS499604.1:276828-278078	543	588	586	1796	1652	1431	40.122	44.3889	39.1091	121.229	90.7582	93.4902	41.2067	101.826	-1.30515	9.99e-37	1.65e-35	DOWN
gene4508	AFUB_055000	conserved hypothetical protein	GO:0008150|GO:0005575|GO:0003674	biological_process|cellular_component|molecular_function	-	-	-	-	DS499597.1:1765190-1766378	6246	6105	6627	3508	3744	2956	492.282	491.599	471.766	252.575	219.402	205.996	485.215	225.991	1.10236	1.25e-36	2.06e-35	UP
gene5707	AFUB_038240	ATP dependent RNA helicase (Dbp8)%2C putative	GO:0005730|GO:0000480|GO:0000472|GO:0030686|GO:0000447|GO:0004004|GO:0005524|GO:0003676	nucleolus|endonucleolytic cleavage in 5'-ETS of tricistronic rRNA transcript (SSU-rRNA, 5.8S rRNA, LSU-rRNA)|endonucleolytic cleavage to generate mature 5'-end of SSU-rRNA from (SSU-rRNA, 5.8S rRNA, LSU-rRNA)|90S preribosome|endonucleolytic cleavage in ITS1 to separate SSU-rRNA from 5.8S rRNA and LSU-rRNA from tricistronic rRNA transcript (SSU-rRNA, 5.8S rRNA, LSU-rRNA)|ATP-dependent RNA helicase…	-	-	-	-	DS499596.1:1234557-1236473	180	147	226	509	697	554	9.20425	7.67971	10.4381	23.7767	26.4997	25.0477	9.10735	25.108	-1.46305	1.35e-36	2.22e-35	DOWN
gene784	AFUB_096790	conserved hypothetical protein	GO:0005575|GO:0008150|GO:0003674	cellular_component|biological_process|molecular_function	-	-	-	-	DS499602.1:1158702-1159733	208	154	219	37	43	48	22.0344	16.6676	20.9547	3.58059	3.38691	4.49593	19.8856	3.82114	2.37965	1.43e-36	2.34e-35	UP
gene1752	AFUB_082110	ribosome biogenesis protein Noc4%2C putative	GO:0003674	molecular_function	-	-	-	-	DS499600.1:668623-670390	314	227	267	722	946	771	16.8126	12.4178	12.9126	35.315	37.6607	36.5007	14.0476	36.4921	-1.37726	1.62e-36	2.66e-35	DOWN
gene5224	AFUB_062170	MFS transporter%2C putative	GO:0003674	molecular_function	-	-	-	-	DS499597.1:3670390-3672178	132	107	123	392	437	346	7.15848	5.9285	6.02488	19.4201	17.6206	16.5907	6.37062	17.8772	-1.48861	2.26e-36	3.7e-35	DOWN
gene7814	AFUB_027810	conserved hypothetical protein	GO:0005575|GO:0008150|GO:0003674	cellular_component|biological_process|molecular_function	-	-	-	-	DS499595.1:3092624-3093767	258	182	276	672	1033	773	21.0066	15.1398	20.2976	49.9832	62.5359	55.6493	18.8147	56.0561	-1.57501	2.45e-36	4e-35	DOWN
gene9426	AFUB_010110	conserved hypothetical protein	GO:0008150|GO:0003674	biological_process|molecular_function	-	-	-	-	DS499594.1:2862774-2865526	2281	1843	2384	1080	1098	858	76.6972	63.313	72.4033	33.1739	27.4504	25.5085	70.8045	28.7109	1.30224	2.72e-36	4.42e-35	UP
gene3454	AFUB_067870	phosphoribosyl diphosphate synthase isoform 4	GO:0004749|GO:0000910|GO:0005829|GO:0000287|GO:0002189|GO:0009165|GO:0009116|GO:0035690|GO:0031505|GO:0006015	ribose phosphate diphosphokinase activity|cytokinesis|cytosol|magnesium ion binding|ribose phosphate diphosphokinase complex|nucleotide biosynthetic process|nucleoside metabolic process|cellular response to drug|fungal-type cell wall organization|5-phosphoribose 1-diphosphate biosynthetic process	K00948	EC:2.7.6.1[---]	ko01100|ko01110|ko01130|ko01120|ko01230|ko01200|ko00230|ko00030	Metabolic pathways|Biosynthesis of secondary metabolites|Biosynthesis of antibiotics|Microbial metabolism in diverse environments|Biosynthesis of amino acids|Carbon metabolism|Purine metabolism|Pentose phosphate pathway	DS499598.1:1380224-1381395	538	515	633	1174	1650	1276	49.5359	48.4461	52.6429	98.7471	112.957	103.88	50.2083	105.195	-1.06707	2.86e-36	4.65e-35	DOWN
gene4357	AFUB_053490	BAR adaptor protein RVS161%2C putative	GO:0003674	molecular_function	-	-	-	-	DS499597.1:1302411-1303570	4554	4802	5128	2608	3085	2542	513.73	553.449	522.502	268.762	258.756	253.548	529.893	260.355	1.02522	3.14e-36	5.1e-35	UP
gene1749	AFUB_082080	bZIP transcription factor%2C putative	GO:0005575	cellular_component	-	-	-	-	DS499600.1:660843-662864	1004	1051	1184	2421	2692	2197	45.935	49.1277	48.9283	101.187	91.5753	88.8759	47.997	93.8793	-0.967863	3.64e-36	5.9e-35	-
gene4415	AFUB_054070	low-temperature viability protein ltv1	GO:0003674	molecular_function	-	-	-	-	DS499597.1:1496629-1498161	223	157	249	630	1038	810	13.4235	9.65547	13.5381	34.6434	46.457	43.1112	12.2057	41.4039	-1.76221	4.2e-36	6.79e-35	DOWN
gene1117	AFUB_088610	conserved hypothetical protein	GO:0005575|GO:0008150|GO:0003674	cellular_component|biological_process|molecular_function	-	-	-	-	DS499601.1:547449-549483	2644	2775	2847	1390	1657	1471	129.38	138.734	125.832	62.1354	60.2867	63.6447	131.315	62.0223	1.08218	5.22e-36	8.43e-35	UP
gene6772	AFUB_017390	beta-alanine synthase%2C putative	GO:0005575	cellular_component	-	-	-	-	DS499595.1:54378-55900	1615	1271	1825	327	645	486	104.22	83.7986	106.375	19.2772	30.9478	27.7305	98.131	25.9851	1.91702	6.5e-36	1.05e-34	UP
gene4404	AFUB_053960	MAP kinase kinase kinase Ste11/SteC	GO:0000909|GO:0005635|GO:0004709|GO:0070791|GO:0006468|GO:0034599|GO:0001411|GO:1900376	sporocarp development involved in sexual reproduction|nuclear envelope|MAP kinase kinase kinase activity|cleistothecium development|protein phosphorylation|cellular response to oxidative stress|hyphal tip|regulation of secondary metabolite biosynthetic process	K11228	EC:2.7.11.25[---]	ko04011	MAPK signaling pathway - yeast	DS499597.1:1455116-1458258	1322	1339	1290	665	736	634	40.1158	41.5124	35.3567	18.4342	16.6056	17.0105	38.995	17.3501	1.16834	6.64e-36	1.07e-34	UP
gene9832	AFUB_014170	conserved hypothetical protein	GO:0003674|GO:0005575|GO:0008150	molecular_function|cellular_component|biological_process	-	-	-	-	DS499594.1:3977092-3977952	72	65	84	280	418	265	7.41473	6.83887	7.8134	26.3413	32.0059	24.1296	7.35567	27.4923	-1.9021	7.18e-36	1.15e-34	DOWN
gene2663	AFUB_076970	conserved hypothetical protein	GO:0008150|GO:0005575|GO:0003674	biological_process|cellular_component|molecular_function	-	-	-	-	DS499599.1:1382415-1383241	340	360	442	142	150	143	39.5629	42.7982	46.4547	15.0944	12.9776	14.7126	42.9386	14.2615	1.59015	8.22e-36	1.32e-34	UP
gene8017	AFUB_029830	mitochondrial dihydroxy acid dehydratase%2C putative	GO:0009082|GO:0004160	branched-chain amino acid biosynthetic process|dihydroxy-acid dehydratase activity	K01687	EC:4.2.1.9[---]	ko01100|ko01110|ko01130|ko01230|ko01210|ko00770|ko00290	Metabolic pathways|Biosynthesis of secondary metabolites|Biosynthesis of antibiotics|Biosynthesis of amino acids|2-Oxocarboxylic acid metabolism|Pantothenate and CoA biosynthesis|Valine, leucine and isoleucine biosynthesis	DS499595.1:3694210-3696454	1773	1718	2000	4109	4293	3842	81.4968	80.6805	83.0348	172.539	146.719	156.147	81.7374	158.468	-0.955124	8.52e-36	1.37e-34	-
gene5978	AFUB_040950	eukaryotic translation initiation factor 4%2C putative	GO:0005622|GO:0008150	intracellular|biological_process	-	-	ko03013	RNA transport	DS499596.1:1958996-1960532	5845	4603	6390	12583	17710	14844	424.456	341.51	419.129	834.74	956.225	953.11	395.032	914.692	-1.21132	8.77e-36	1.4e-34	DOWN
gene5382	AFUB_035000	BAR adaptor protein RVS167%2C putative	GO:1990528|GO:0043332|GO:0030702|GO:0006974|GO:0071963|GO:0060988|GO:0008092|GO:0008289|GO:0030479|GO:0006897|GO:0051666|GO:0006348|GO:0001411|GO:0005829	|mating projection tip|chromatin silencing at centromere|cellular response to DNA damage stimulus|establishment or maintenance of cell polarity regulating cell shape|lipid tube assembly|cytoskeletal protein binding|lipid binding|actin cortical patch|endocytosis|actin cortical patch localization|chromatin silencing at telomere|hyphal tip|cytosol	-	-	ko04144|ko00100	Endocytosis|Steroid biosynthesis	DS499596.1:280553-281903	4069	3992	4356	2108	2613	2314	295.485	296.178	285.716	139.842	141.085	148.578	292.46	143.168	1.03052	1.42e-35	2.26e-34	UP
gene786	AFUB_096810	conserved hypothetical protein	GO:0005575	cellular_component	-	-	-	-	DS499602.1:1162083-1163143	905	856	1027	1914	2200	1964	82.8112	80.0254	84.8807	159.993	149.677	158.901	82.5724	156.19	-0.919573	1.49e-35	2.38e-34	-
gene4491	AFUB_054830	conserved hypothetical protein	GO:0003674|GO:0005575	molecular_function|cellular_component	-	-	-	-	DS499597.1:1710496-1711401	155	151	204	486	797	559	18.036	17.9515	21.4406	51.6611	68.9542	57.5128	19.1427	59.376	-1.63309	1.63e-35	2.59e-34	DOWN
gene9684	AFUB_012690	conserved hypothetical protein	GO:0003674|GO:0005575|GO:0008150	molecular_function|cellular_component|biological_process	-	-	-	-	DS499594.1:3570231-3574743	204	189	250	541	820	668	4.03844	3.8226	4.47015	9.7836	12.0695	11.6924	4.1104	11.1818	-1.44381	1.89e-35	3e-34	DOWN
gene6985	AFUB_019530	conserved hypothetical protein	GO:0003674|GO:0008150|GO:0005575	molecular_function|biological_process|cellular_component	-	-	-	-	DS499595.1:607482-607841	272	290	334	704	898	838	66.9932	72.9749	74.3029	158.399	164.449	182.494	71.4237	168.447	-1.23782	1.9e-35	3.01e-34	DOWN
gene7221	AFUB_021890	DNA repair protein Rad4%2C putative	GO:0072686|GO:0005634|GO:0003684|GO:0006298|GO:0003677|GO:0006289	mitotic spindle|nucleus|damaged DNA binding|mismatch repair|DNA binding|nucleotide-excision repair	-	-	ko03420	Nucleotide excision repair	DS499595.1:1321862-1324819	813	730	886	373	500	355	26.2038	24.0386	25.7932	10.9825	11.9822	10.1169	25.3452	11.0272	1.20065	2e-35	3.17e-34	UP
gene9780	AFUB_013650	RNA polymerase subunit	GO:0006360|GO:0001055|GO:0001056|GO:0042797|GO:0005666|GO:0006366|GO:0003968|GO:0005736|GO:0005665|GO:0001054|GO:0003677|GO:0005829	transcription from RNA polymerase I promoter|RNA polymerase II activity|RNA polymerase III activity|tRNA transcription from RNA polymerase III promoter|DNA-directed RNA polymerase III complex|transcription from RNA polymerase II promoter|RNA-directed RNA polymerase activity|DNA-directed RNA polymerase I complex|DNA-directed RNA polymerase II, core complex|RNA polymerase I activity|DNA binding|cyt…	-	-	ko01100|ko00230|ko00240|ko04011|ko03020|ko01523	Metabolic pathways|Purine metabolism|Pyrimidine metabolism|MAPK signaling pathway - yeast|RNA polymerase|Antifolate resistance	DS499594.1:3840871-3841386	357	261	352	812	1164	847	61.3456	45.8215	54.6331	127.464	148.717	128.689	53.9334	134.957	-1.32325	3.08e-35	4.87e-34	DOWN
gene3145	AFUB_064750	ATP dependent RNA helicase (Dbp1)%2C putative	GO:0008026|GO:0003729|GO:0004386|GO:0003743|GO:0005829|GO:0002183|GO:0005524	ATP-dependent helicase activity|mRNA binding|helicase activity|translation initiation factor activity|cytosol|cytoplasmic translational initiation|ATP binding	K11594	EC:3.6.4.13[---]	ko00564|ko04626	Glycerophospholipid metabolism|Plant-pathogen interaction	DS499598.1:539635-541739	1226	942	1243	2668	4199	3458	53.6821	42.1409	49.1596	106.719	136.703	133.878	48.3275	125.767	-1.37983	3.95e-35	6.24e-34	DOWN
gene5892	AFUB_040090	conserved hypothetical protein	GO:0003674|GO:0008150	molecular_function|biological_process	-	-	-	-	DS499596.1:1746233-1746889	61	46	72	221	330	249	9.1056	7.01528	9.70754	30.1362	36.6256	32.8641	8.60947	33.2086	-1.94756	4.86e-35	7.66e-34	DOWN
gene4162	AFUB_051540	C6 transcription factor%2C putative	GO:0008270|GO:0003677|GO:0006351|GO:0005634	zinc ion binding|DNA binding|transcription, DNA-templated|nucleus	-	-	-	-	DS499597.1:748437-751509	263	232	261	682	740	593	7.99709	7.2074	7.16829	18.9443	16.7302	15.9432	7.45759	17.2059	-1.20612	4.9e-35	7.71e-34	DOWN
gene1225	AFUB_089690	cochaperone Pam16	GO:0030150|GO:0001405|GO:0019904	protein import into mitochondrial matrix|presequence translocase-associated import motor|protein domain specific binding	-	-	-	-	DS499601.1:930821-931620	182	175	186	456	556	464	30.9147	30.3701	28.5368	70.7583	70.2201	69.6875	29.9405	70.222	-1.22982	6.16e-35	9.68e-34	DOWN
gene6005	AFUB_041210	UDP-glucose 4-epimerase%2C putative	GO:0003978|GO:0005575|GO:0006012|GO:0003974	UDP-glucose 4-epimerase activity|cellular_component|galactose metabolic process|UDP-N-acetylglucosamine 4-epimerase activity	K01784	EC:5.1.3.2[---]	ko01100|ko00520|ko00052	Metabolic pathways|Amino sugar and nucleotide sugar metabolism|Galactose metabolism	DS499596.1:2046388-2047674	2794	2219	3255	984	1408	1209	192.492	156.191	202.551	61.9297	72.1242	73.6471	183.745	69.2337	1.40816	7.07e-35	1.11e-33	UP
gene3340	AFUB_066700	conserved hypothetical protein	GO:0008150|GO:0005575|GO:0003674	biological_process|cellular_component|molecular_function	-	-	-	-	DS499598.1:1057479-1057979	228	224	223	690	672	603	40.3517	40.503	35.6476	111.556	88.4278	94.3599	38.8341	98.1146	-1.33714	7.56e-35	1.18e-33	DOWN
gene1280	AFUB_090240	conserved hypothetical portein	GO:0003674|GO:0005575|GO:0008150	molecular_function|cellular_component|biological_process	-	-	-	-	DS499601.1:1075836-1077687	259	267	361	777	1288	1076	14.5532	15.3278	18.3216	39.8838	53.8104	53.458	16.0675	49.0507	-1.61013	7.77e-35	1.21e-33	DOWN
gene502	AFUB_093960	DEAH-box RNA helicase (Dhr1)%2C putative	GO:0008026|GO:0005739|GO:0005730|GO:0000166|GO:0003724|GO:0030686|GO:0003676|GO:0032040|GO:0000462|GO:0005524	ATP-dependent helicase activity|mitochondrion|nucleolus|nucleotide binding|RNA helicase activity|90S preribosome|nucleic acid binding|small-subunit processome|maturation of SSU-rRNA from tricistronic rRNA transcript (SSU-rRNA, 5.8S rRNA, LSU-rRNA)|ATP binding	-	-	-	-	DS499602.1:319285-322989	226	133	233	653	960	828	5.51123	3.31363	5.13209	14.5469	17.4062	17.8531	4.65232	16.6021	-1.83534	8.21e-35	1.28e-33	DOWN
gene7980	AFUB_029460	conserved hypothetical protein	GO:0005575|GO:0008150|GO:0003674	cellular_component|biological_process|molecular_function	-	-	-	-	DS499595.1:3575423-3579901	724	911	829	332	338	329	14.3325	18.4253	14.823	6.00399	4.97499	5.75867	15.8603	5.57922	1.50728	8.72e-35	1.36e-33	UP
gene6531	AFUB_046440	hypothetical protein	GO:0003674|GO:0008150|GO:0005575	molecular_function|biological_process|cellular_component	-	-	-	-	DS499596.1:3633804-3635395	359	393	395	147	144	147	22.8184	25.5209	22.677	8.53542	6.80525	8.26134	23.6721	7.86734	1.58924	9.71e-35	1.51e-33	UP
gene3138	AFUB_064690	conserved hypothetical protein	GO:0003674|GO:0005575|GO:0008150	molecular_function|cellular_component|biological_process	-	-	-	-	DS499598.1:523432-523965	200	173	210	485	721	549	33.2088	29.3483	31.4949	73.567	89.0126	80.6007	31.3506	81.0601	-1.3705	1.01e-34	1.57e-33	DOWN
gene8160	AFUB_031260	mitochondrial DNA-directed RNA polymerase%2C putative	GO:0042645|GO:0000002|GO:0034245|GO:0005829|GO:0001065|GO:0000997|GO:0006390|GO:0006269|GO:0003896	mitochondrial nucleoid|mitochondrial genome maintenance|mitochondrial DNA-directed RNA polymerase complex|cytosol|mitochondrial single subunit type RNA polymerase activity|mitochondrial RNA polymerase core promoter sequence-specific DNA binding|transcription from mitochondrial promoter|DNA replication, synthesis of RNA primer|DNA primase activity	-	-	-	-	DS499595.1:4092435-4096634	1018	869	1068	2089	2443	1975	21.8503	19.0565	20.7051	40.9605	38.9875	37.4817	20.5373	39.1433	-0.930518	1.4e-34	2.17e-33	-
gene477	AFUB_093710	pre-rRNA processing protein%2C putative	GO:0003674	molecular_function	-	-	-	-	DS499602.1:240305-241429	158	98	158	439	627	484	13.0807	8.28926	11.8149	33.2015	38.5954	35.4294	11.0616	35.7421	-1.69206	1.63e-34	2.52e-33	DOWN
gene7761	AFUB_027290	ketoreductase%2C putative	GO:0030148|GO:0030497|GO:0005789|GO:0042761|GO:0045703	sphingolipid biosynthetic process|fatty acid elongation|endoplasmic reticulum membrane|very long-chain fatty acid biosynthetic process|ketoreductase activity	K10251	EC:1.1.1.62 1.1.1.330[---]	ko01100|ko01110|ko01212|ko00140|ko01040|ko00062	Metabolic pathways|Biosynthesis of secondary metabolites|Fatty acid metabolism|Steroid hormone biosynthesis|Biosynthesis of unsaturated fatty acids|Fatty acid elongation	DS499595.1:2952324-2953423	1295	1192	1377	2723	3089	2528	110.621	104.03	106.243	212.487	196.19	190.936	106.964	199.871	-0.901941	1.75e-34	2.71e-33	-
gene8311	AFUB_032770	cell division control protein Cdc48	GO:0034098|GO:0031134|GO:0000839|GO:0016485|GO:0005524|GO:0005829|GO:0070651|GO:0005739|GO:0000166|GO:1900182|GO:0022625|GO:0043130|GO:0005886|GO:0033047|GO:0000837|GO:1990116|GO:0030970|GO:0061166|GO:0072671|GO:0071629|GO:0016887|GO:1990171|GO:0051228|GO:0036266|GO:0043332|GO:2001168|GO:0071712|GO:0071630|GO:0034727|GO:0009986|GO:1990112|GO:0008599|GO:0034517|GO:0016320|GO:0000790	Cdc48p-Npl4p-Ufd1p AAA ATPase complex|sister chromatid biorientation|Hrd1p ubiquitin ligase ERAD-L complex|protein processing|ATP binding|cytosol|nonfunctional rRNA decay|mitochondrion|nucleotide binding|positive regulation of protein localization to nucleus|cytosolic large ribosomal subunit|ubiquitin binding|plasma membrane|regulation of mitotic sister chromatid segregation|Doa10p ubiquitin liga…	-	-	ko04141|ko00130	Protein processing in endoplasmic reticulum|Ubiquinone and other terpenoid-quinone biosynthesis	DS499595.1:4516357-4519119	13510	13353	15698	7653	9622	7729	486.95	491.724	511.059	251.988	257.862	246.318	496.578	252.056	0.978277	1.9e-34	2.93e-33	-
gene5334	AFUB_034520	polyketide synthase%2C putative	GO:0005575|GO:0019748	cellular_component|secondary metabolic process	K00665	EC:2.3.1.85[---]	ko01100|ko04152|ko04151|ko01212|ko00061	Metabolic pathways|AMPK signaling pathway|PI3K-Akt signaling pathway|Fatty acid metabolism|Fatty acid biosynthesis	DS499596.1:158409-166143	238	244	360	76	80	71	2.79694	2.9296	3.82125	0.8159	0.699015	0.737745	3.18259	0.750887	2.08354	2.14e-34	3.29e-33	UP
gene4167	AFUB_051590	septin	GO:0030448|GO:0010314|GO:0005525|GO:0000144|GO:0000920|GO:0030428|GO:0032160|GO:0034613|GO:0031105|GO:0005829|GO:0070787|GO:0032947|GO:0000131|GO:0045860|GO:0005628|GO:0001400|GO:0003924|GO:0030011|GO:0000921|GO:0000281|GO:0070273	hyphal growth|phosphatidylinositol-5-phosphate binding|GTP binding|cellular bud neck septin ring|cytokinetic cell separation|cell septum|septin filament array|cellular protein localization|septin complex|cytosol|conidiophore development|protein complex scaffold|incipient cellular bud site|positive regulation of protein kinase activity|prospore membrane|mating projection base|GTPase activity|maint…	-	-	-	-	DS499597.1:765347-766892	2680	2624	3013	5390	6537	5406	205.739	205.807	208.92	377.998	373.124	366.946	206.822	372.689	-0.849585	3.05e-34	4.68e-33	-
gene5551	AFUB_036680	protein arginine methyltransferase RmtB	GO:0043022|GO:0019919|GO:0008469|GO:0005829|GO:0022627|GO:0042254	ribosome binding|peptidyl-arginine methylation, to asymmetrical-dimethyl arginine|histone-arginine N-methyltransferase activity|cytosol|cytosolic small ribosomal subunit|ribosome biogenesis	K11434	EC:2.1.1.319[---]	ko04068|ko04922	FoxO signaling pathway|Glucagon signaling pathway	DS499596.1:769384-771257	244	204	260	577	844	615	12.5419	10.7132	12.0711	27.0938	32.256	27.9508	11.7754	29.1002	-1.30525	4.29e-34	6.59e-33	DOWN
gene655	AFUB_095500	GPI anchored protein%2C putative	GO:0003674|GO:0009277|GO:0008150	molecular_function|fungal-type cell wall|biological_process	-	-	-	-	DS499602.1:730409-731197	2251	1659	2279	881	1159	811	273.787	206.156	250.368	97.8883	104.812	87.217	243.437	96.6393	1.33287	5.13e-34	7.86e-33	UP
gene1074	AFUB_088180	conserved hypothetical protein	GO:0003674|GO:0005575|GO:0008150	molecular_function|cellular_component|biological_process	-	-	-	-	DS499601.1:415006-418672	972	974	1134	562	632	508	25.0028	25.5974	26.3472	13.2062	12.0874	11.5539	25.6491	12.2825	1.0623	7.3e-34	1.12e-32	UP
gene7861	AFUB_028280	allergen Asp F13	GO:0003674|GO:0008150	molecular_function|biological_process	-	-	-	-	DS499595.1:3225952-3226410	695	683	868	302	361	362	134.257	134.799	151.45	53.2939	51.8503	61.8307	140.169	55.6583	1.33249	8.49e-34	1.3e-32	UP
gene805	AFUB_097000	NADP-dependent alcohol dehydrogenase	GO:0005575	cellular_component	-	-	-	-	DS499602.1:1212985-1213989	985	933	1272	513	554	498	86.9029	84.0995	101.364	41.346	36.3413	38.8482	90.7887	38.8452	1.22478	9.45e-34	1.44e-32	UP
gene541	AFUB_094350	GTPase activating protein (Gyp7)%2C putative	GO:0003674|GO:0008150	molecular_function|biological_process	-	-	-	-	DS499602.1:431253-433962	3638	3219	3850	1990	2368	1874	130.808	118.251	125.035	65.3646	63.3061	59.5778	124.698	62.7495	0.990761	9.53e-34	1.45e-32	-
gene1571	AFUB_080320	hypothetical protein	GO:0003674|GO:0005575|GO:0008150	molecular_function|cellular_component|biological_process	-	-	-	-	DS499600.1:172835-174077	3082	3473	3514	1710	2099	1748	285.552	328.754	294.071	144.733	144.596	143.198	302.792	144.176	1.0705	1.02e-33	1.56e-32	UP
gene1925	AFUB_083840	rRNA processing protein CgrA	GO:0003674	molecular_function	-	-	-	-	DS499600.1:1200192-1200736	293	213	314	696	1002	838	75.3031	55.9292	72.8909	163.408	191.472	190.429	68.0411	181.77	-1.41763	1.05e-33	1.59e-32	DOWN
gene2778	AFUB_078120	C6 transcription factor%2C putative	GO:0006351|GO:0005634|GO:0006355|GO:0008270|GO:0003677|GO:0000981	transcription, DNA-templated|nucleus|regulation of transcription, DNA-templated|zinc ion binding|DNA binding|sequence-specific DNA binding RNA polymerase II transcription factor activity	-	-	-	-	DS499599.1:1736155-1738325	45	53	48	0	0	3	1.88654	2.27009	1.81757	0	0	0.111211	1.9914	0.0370705	5.74737	1.06e-33	1.61e-32	UP
gene2718	AFUB_077520	flavodoxin and radical SAM domain protein	GO:0031591|GO:0051536|GO:0010181|GO:0003824|GO:0016491|GO:0005783	wybutosine biosynthetic process|iron-sulfur cluster binding|FMN binding|catalytic activity|oxidoreductase activity|endoplasmic reticulum	-	-	-	-	DS499599.1:1543355-1545718	411	353	407	917	1076	820	15.7964	13.8613	14.1289	32.1962	30.7483	27.866	14.5956	30.2702	-1.05237	1.52e-33	2.3e-32	DOWN
gene4927	AFUB_059190	pre-mRNA splicing factor RNA helicase (Prp43)%2C putative	GO:0000462|GO:0005524|GO:0005684|GO:0004004|GO:0071014|GO:0005739|GO:0000466|GO:0000166|GO:0000390|GO:0030686|GO:0003729|GO:0000463	maturation of SSU-rRNA from tricistronic rRNA transcript (SSU-rRNA, 5.8S rRNA, LSU-rRNA)|ATP binding|U2-type spliceosomal complex|ATP-dependent RNA helicase activity|post-mRNA release spliceosomal complex|mitochondrion|maturation of 5.8S rRNA from tricistronic rRNA transcript (SSU-rRNA, 5.8S rRNA, LSU-rRNA)|nucleotide binding|spliceosomal complex disassembly|90S preribosome|mRNA binding|maturatio…	K12820	EC:3.6.4.13[---]	ko03040	Spliceosome	DS499597.1:2890170-2892609	757	599	807	1544	2232	1836	29.1325	23.5517	28.0513	54.281	63.8659	62.4738	26.9118	60.2069	-1.16169	1.75e-33	2.65e-32	DOWN
gene5370	AFUB_034880	GTP binding protein Guf1%2C putative	GO:0016020|GO:0007165|GO:0043022|GO:0045727|GO:0005759|GO:0005761|GO:0005525|GO:0003924	membrane|signal transduction|ribosome binding|positive regulation of translation|mitochondrial matrix|mitochondrial ribosome|GTP binding|GTPase activity	-	-	-	-	DS499596.1:251808-254375	334	302	393	742	977	828	12.1273	11.2031	12.8887	24.6117	26.3758	26.5823	12.073	25.8566	-1.09874	1.77e-33	2.66e-32	DOWN
gene6205	AFUB_043190	RNA binding protein Rnp24%2C putative	GO:0008150	biological_process	-	-	-	-	DS499596.1:2618367-2619485	174	120	171	453	727	541	13.7874	9.71468	12.2385	32.7907	42.8313	37.9031	11.9135	37.8417	-1.66737	1.95e-33	2.94e-32	DOWN
gene4920	AFUB_059120	tRNA(m5U54)methyltransferase	GO:0005634|GO:0006400|GO:0051908|GO:0030696|GO:0006302|GO:0000014|GO:0005739	nucleus|tRNA modification|double-stranded DNA 5'-3' exodeoxyribonuclease activity|tRNA (m5U54) methyltransferase activity|double-strand break repair|single-stranded DNA endodeoxyribonuclease activity|mitochondrion	-	-	-	-	DS499597.1:2865865-2867601	306	235	303	696	1072	785	15.6202	12.2559	13.9703	32.4558	40.6867	35.4305	13.9488	36.191	-1.37549	2.32e-33	3.49e-32	DOWN
gene3176	AFUB_065060	conserved hypothetical protein	GO:0003674|GO:0005575|GO:0008150	molecular_function|cellular_component|biological_process	-	-	-	-	DS499598.1:620558-621346	157	157	186	35	60	29	19.0174	19.4297	20.35	3.87292	5.40374	3.10593	19.599	4.12753	2.24743	3e-33	4.51e-32	UP
gene4321	AFUB_053130	conserved hypothetical protein	GO:0003674|GO:0008150|GO:0005575	molecular_function|biological_process|cellular_component	-	-	-	-	DS499597.1:1207281-1208891	375	310	395	99	168	108	23.3828	19.7488	22.2464	5.63919	7.78873	5.95431	21.7927	6.46075	1.75407	3.5e-33	5.24e-32	UP
gene6153	AFUB_042680	conserved hypothetical protein	GO:0003674|GO:0008150|GO:0005575	molecular_function|biological_process|cellular_component	-	-	-	-	DS499596.1:2472614-2473482	110	83	107	304	367	303	13.0568	10.0655	11.4717	32.9637	32.3893	31.8002	11.5313	32.3844	-1.48974	3.57e-33	5.34e-32	DOWN
gene994	AFUB_087400	hypothetical protein	GO:0005575|GO:0008150|GO:0003674	cellular_component|biological_process|molecular_function	-	-	-	-	DS499601.1:215915-217159	91	104	93	16	10	15	6.48088	7.56728	5.98239	1.04094	0.529532	0.944566	6.67685	0.838345	2.99355	4.59e-33	6.86e-32	UP
gene8919	AFUB_005070	endoglucanase%2C putative	GO:0005575	cellular_component	-	-	-	-	DS499594.1:1421810-1422576	215	216	225	44	85	62	26.5878	27.2905	25.1319	4.97064	7.81553	6.77925	26.3367	6.52181	2.01373	4.74e-33	7.07e-32	UP
gene6622	AFUB_047350	conserved hypothetical protein	GO:0003674|GO:0005575|GO:0008150	molecular_function|cellular_component|biological_process	K12348	EC:3.5.1.23[---]	ko01100|ko04142|ko04071|ko00600	Metabolic pathways|Lysosome|Sphingolipid signaling pathway|Sphingolipid metabolism	DS499596.1:3870773-3872125	425	484	523	205	186	151	27.8519	32.406	30.9575	12.2727	9.06299	8.7496	30.4051	10.0284	1.60022	5.23e-33	7.78e-32	UP
gene983	AFUB_087290	oxalate/formate antiporter%2C putative	GO:0003674	molecular_function	-	-	-	-	DS499601.1:187622-189017	4275	4303	4439	2430	2672	2365	293.158	301.474	274.947	152.226	136.237	143.397	289.86	143.954	1.00975	5.71e-33	8.49e-32	UP
gene7665	AFUB_026320	MFS transporter%2C putative	GO:0003674	molecular_function	-	-	-	-	DS499595.1:2668149-2669872	282	268	270	656	768	625	17.7713	17.2551	15.3685	37.7653	35.9852	34.8252	16.7983	36.1919	-1.10735	5.92e-33	8.78e-32	DOWN
gene5333	AFUB_034510	toxin biosynthesis proten (Fum3)%2C putative	GO:0003674	molecular_function	-	-	-	-	DS499596.1:156741-157832	128	115	134	22	36	31	10.3932	9.54009	9.8275	1.63185	2.1734	2.22557	9.92027	2.01027	2.30299	7.2e-33	1.07e-31	UP
gene1788	AFUB_082470	conserved hypothetical protein	GO:0003674|GO:0005575|GO:0008150	molecular_function|cellular_component|biological_process	-	-	-	-	DS499600.1:759353-760036	688	750	825	371	420	374	97.2938	108.361	105.378	47.9279	44.161	46.764	103.677	46.2843	1.16351	7.77e-33	1.15e-31	UP
gene5368	AFUB_034860	DNA-directed RNA polymerase III largest subunit%2C putative	GO:0006351|GO:0003899|GO:0003677|GO:0005737	transcription, DNA-templated|DNA-directed RNA polymerase activity|DNA binding|cytoplasm	K03018	EC:2.7.7.6[---]	ko01100|ko00230|ko00240|ko03020|ko01523	Metabolic pathways|Purine metabolism|Pyrimidine metabolism|RNA polymerase|Antifolate resistance	DS499596.1:246919-251360	526	543	662	1191	1614	1219	10.6921	11.277	12.1544	22.1161	24.3935	21.9092	11.3745	22.8063	-1.00363	8.79e-33	1.3e-31	DOWN
gene9296	AFUB_008820	pentatricopeptide repeat protein	GO:0003674|GO:0008150|GO:0005575	molecular_function|biological_process|cellular_component	-	-	-	-	DS499594.1:2500185-2502677	262	215	249	683	763	564	9.31845	7.81256	7.99907	22.1912	20.1771	17.7364	8.37669	20.0349	-1.25806	9.55e-33	1.41e-31	DOWN
gene4317	AFUB_053090	nucleosome assembly protein Nap1%2C putative	GO:0003674	molecular_function	-	-	-	-	DS499597.1:1196491-1197965	8064	7648	8939	17667	21072	15252	562.118	544.676	562.813	1125.01	1092.13	940.042	556.536	1052.4	-0.919133	9.8e-33	1.44e-31	-
gene5717	AFUB_038340	conserved hypothetical protein	GO:0008150|GO:0005575|GO:0003674	biological_process|cellular_component|molecular_function	-	-	-	-	DS499596.1:1265035-1266927	617	570	696	1269	1485	1254	32.9764	31.1247	33.5989	61.9581	59.0116	59.2596	32.5667	60.0764	-0.883403	1e-32	1.47e-31	-
gene9253	AFUB_008390	conserved hypothetical protein	GO:0003674	molecular_function	-	-	-	-	DS499594.1:2398044-2399447	110	55	87	384	514	338	7.3555	3.75751	5.25459	23.4569	25.5551	19.984	5.45587	22.9986	-2.07567	1.05e-32	1.55e-31	DOWN
gene10115	AFUB_017000	TPR domain protein	GO:0005575|GO:0008150|GO:0003674	cellular_component|biological_process|molecular_function	-	-	ko00140	Steroid hormone biosynthesis	DS499594.1:4841224-4842228	64	66	83	9	8	6	5.64651	5.94913	6.61416	0.725345	0.524815	0.468084	6.06993	0.572748	3.40571	1.12e-32	1.64e-31	UP
gene1132	AFUB_088760	ribosomal small subunit assembly protein%2C putative	GO:0000028|GO:0000166|GO:0006364|GO:0034456|GO:0005829|GO:0032545	ribosomal small subunit assembly|nucleotide binding|rRNA processing|UTP-C complex|cytosol|CURI complex	-	-	ko03008	Ribosome biogenesis in eukaryotes	DS499601.1:589483-590430	182	115	144	486	706	480	17.0227	10.9892	12.1651	41.5251	49.0968	39.6955	13.3923	43.4391	-1.69759	1.3e-32	1.9e-31	DOWN
gene5001	AFUB_059930	GPI-anchored cell surface glycoprotein%2C putative	GO:0008150|GO:0005575|GO:0003674	biological_process|cellular_component|molecular_function	-	-	-	-	DS499597.1:3095129-3099259	954	1034	1051	2142	2458	2029	24.2862	26.8933	24.1664	49.8137	46.5249	45.6706	25.1153	47.3364	-0.914383	1.37e-32	2.01e-31	-
gene9142	AFUB_007290	arabinogalactan endo-1%2C4-beta-galactosidase GalA	GO:0031218|GO:0005576|GO:0045490	arabinogalactan endo-1,4-beta-galactosidase activity|extracellular region|pectin catabolic process	-	-	-	-	DS499594.1:2041788-2042993	239	188	236	57	87	59	18.4917	14.8611	16.4926	4.02876	5.00486	4.03622	16.6151	4.35661	1.93122	1.45e-32	2.12e-31	UP
gene6271	AFUB_043850	rRNA processing protein Bystin%2C putative	GO:0036170|GO:0071216|GO:0036180|GO:0009267|GO:0030688|GO:0000447|GO:0030515|GO:0005737|GO:0030686|GO:0005730	filamentous growth of a population of unicellular organisms in response to starvation|cellular response to biotic stimulus|filamentous growth of a population of unicellular organisms in response to biotic stimulus|cellular response to starvation|preribosome, small subunit precursor|endonucleolytic cleavage in ITS1 to separate SSU-rRNA from 5.8S rRNA and LSU-rRNA from tricistronic rRNA transcript …	-	-	-	-	DS499596.1:2874017-2875619	402	314	497	1003	1552	1171	23.8583	19.0396	26.6421	54.3792	68.4854	61.4489	23.18	61.4379	-1.40625	1.99e-32	2.89e-31	DOWN
gene9139	AFUB_007260	mitochondrial export translocase Oxa2%2C putative	GO:0015031|GO:0033617|GO:0051204|GO:0031305|GO:0032977	protein transport|mitochondrial respiratory chain complex IV assembly|protein insertion into mitochondrial membrane|integral component of mitochondrial inner membrane|membrane insertase activity	-	-	-	-	DS499594.1:2033801-2034828	86	86	87	262	316	264	7.41767	7.57849	6.7778	20.6439	20.2652	20.1335	7.25799	20.3475	-1.48721	2e-32	2.91e-31	DOWN
gene4869	AFUB_058620	ATP dependent RNA helicase (Dbp7)%2C putative	GO:0008150	biological_process	-	-	-	-	DS499597.1:2733832-2736108	145	101	164	415	676	511	5.64637	4.01824	5.76822	14.7628	19.5722	17.594	5.14428	17.3097	-1.75054	2e-32	2.91e-31	DOWN
gene7569	AFUB_025360	eukaryotic translation initiation factor subunit eIF-4F%2C putative	GO:0005575	cellular_component	-	-	ko03013|ko04630	RNA transport|Jak-STAT signaling pathway	DS499595.1:2405538-2410411	2724	2471	3173	5405	7211	6086	52.7589	48.8961	55.5081	95.6318	103.843	104.223	52.3877	101.233	-0.950374	2.17e-32	3.15e-31	-
gene1997	AFUB_084560	conserved hypothetical protein	GO:0008150|GO:0005575|GO:0003674	biological_process|cellular_component|molecular_function	-	-	-	-	DS499600.1:1409263-1411084	4175	3988	4545	2297	2885	2436	210.573	205.501	207.051	105.834	108.189	108.634	207.708	107.552	0.949518	2.33e-32	3.37e-31	-
gene5632	AFUB_037490	ubiquitin C-terminal hydrolase%2C putative	GO:0004843|GO:0006511|GO:0005741|GO:0016579	ubiquitin-specific protease activity|ubiquitin-dependent protein catabolic process|mitochondrial outer membrane|protein deubiquitination	-	-	-	-	DS499596.1:996348-998297	1261	1176	1436	640	852	699	57.3383	54.6324	58.9769	26.5845	28.8046	28.1029	56.9825	27.8306	1.03385	2.44e-32	3.53e-31	UP
gene383	AFUB_100360	carbon-nitrogen family hydrolase%2C putative	GO:0005575	cellular_component	-	-	-	-	DS499603.1:598683-599759	715	640	752	348	420	354	67.9499	62.1407	64.5503	30.212	29.6773	29.7461	64.8803	29.8785	1.11867	2.87e-32	4.14e-31	UP
gene3688	AFUB_070200	zinc knuckle domain protein	GO:0005575|GO:0008150	cellular_component|biological_process	-	-	-	-	DS499598.1:2039128-2041101	189	148	244	529	720	554	8.93766	7.15052	10.422	22.8527	25.3156	23.1642	8.83672	23.7775	-1.42801	3.22e-32	4.64e-31	DOWN
gene4381	AFUB_053730	conserved hypothetical protein	GO:0003674|GO:0008150|GO:0005575	molecular_function|biological_process|cellular_component	-	-	-	-	DS499597.1:1378551-1379498	195	137	198	480	698	515	19.5369	14.0234	17.9177	43.9319	51.9959	45.6218	17.1593	47.1832	-1.45928	3.34e-32	4.81e-31	DOWN
gene7461	AFUB_024280	U3 small nucleolar ribonucleoprotein subunit (Imp3)%2C putative	GO:0032040|GO:0034457|GO:0030515|GO:0006364|GO:0042274	small-subunit processome|Mpp10 complex|snoRNA binding|rRNA processing|ribosomal small subunit biogenesis	-	-	ko03008	Ribosome biogenesis in eukaryotes	DS499595.1:2128133-2128849	69	47	57	212	256	228	10.7902	7.50914	8.0511	30.2856	29.7656	31.5253	8.7835	30.5255	-1.79715	3.82e-32	5.49e-31	DOWN
gene2697	AFUB_077310	conserved hypothetical protein	GO:0003674|GO:0005575|GO:0008150	molecular_function|cellular_component|biological_process	-	-	-	-	DS499599.1:1479375-1481759	996	1058	1233	545	702	498	37.0284	40.186	41.4035	18.5093	19.4046	16.37	39.5393	18.0947	1.12772	4.38e-32	6.29e-31	UP
gene1475	AFUB_092190	integral membrane protein Pth11-like%2C putative	GO:0003674|GO:0005575|GO:0008150	molecular_function|cellular_component|biological_process	-	-	-	-	DS499601.1:1614423-1615268	252	190	267	37	52	68	28.1059	21.6503	26.8971	3.76976	4.31215	6.70575	25.5511	4.92922	2.37395	4.85e-32	6.96e-31	UP
gene5765	AFUB_038820	conserved hypothetical protein	GO:0005575|GO:0008150|GO:0003674	cellular_component|biological_process|molecular_function	-	-	-	-	DS499596.1:1391822-1392555	548	540	588	1101	1505	1283	82.6356	83.1944	80.0871	151.668	168.739	171.063	81.9724	163.823	-0.998932	5e-32	7.16e-31	-
gene1098	AFUB_088420	DNA-directed RNA polymerase III subunit Rpc34%2C putative	GO:0005739|GO:0042797|GO:0005829|GO:0003677|GO:0005666|GO:0001056	mitochondrion|tRNA transcription from RNA polymerase III promoter|cytosol|DNA binding|DNA-directed RNA polymerase III complex|RNA polymerase III activity	-	-	ko01100|ko00230|ko00240|ko03020|ko01523	Metabolic pathways|Purine metabolism|Pyrimidine metabolism|RNA polymerase|Antifolate resistance	DS499601.1:499711-500839	256	237	283	603	701	571	21.4343	20.2736	21.4019	46.1216	43.6395	42.2715	21.0366	44.0108	-1.06496	5.27e-32	7.54e-31	DOWN
gene118	AFUB_101650	MFS multidrug transporter%2C putative	GO:0000296|GO:0035690|GO:0000329|GO:0000297|GO:0055085|GO:0016021|GO:0005886	spermine transport|cellular response to drug|fungal-type vacuole membrane|spermine transmembrane transporter activity|transmembrane transport|integral component of membrane|plasma membrane	-	-	-	-	DS499604.1:336012-337682	769	861	1019	263	353	389	40.805	46.6772	48.8382	12.7486	13.9269	18.2508	45.4401	14.9754	1.60137	5.51e-32	7.87e-31	UP
gene7734	AFUB_027020	3-isopropylmalate dehydratase%2C putative	GO:0051539|GO:0005829|GO:0009098|GO:0009316|GO:0003861	4 iron, 4 sulfur cluster binding|cytosol|leucine biosynthetic process|3-isopropylmalate dehydratase complex|3-isopropylmalate dehydratase activity	K01702	EC:4.2.1.33[---]	ko01100|ko01110|ko01230|ko01210|ko00290	Metabolic pathways|Biosynthesis of secondary metabolites|Biosynthesis of amino acids|2-Oxocarboxylic acid metabolism|Valine, leucine and isoleucine biosynthesis	DS499595.1:2870908-2873347	674	467	783	2059	2026	1765	25.6049	18.1257	26.8672	71.4559	57.2263	59.2859	23.5326	62.656	-1.41279	5.91e-32	8.43e-31	DOWN
gene9884	AFUB_014690	mitochondrial phosphate carrier protein (Mir1)%2C putative	GO:0031305|GO:0005315|GO:0035435	integral component of mitochondrial inner membrane|inorganic phosphate transmembrane transporter activity|phosphate ion transmembrane transport	-	-	-	-	DS499594.1:4137371-4138590	7501	6564	8131	14228	18339	16015	684.254	611.758	669.946	1185.66	1243.85	1291.72	655.319	1240.41	-0.920545	6.02e-32	8.57e-31	-
gene7880	AFUB_028470	1%2C3-beta-glucanosyltransferase Gel3	GO:0005575	cellular_component	-	-	-	-	DS499595.1:3273658-3275469	682	903	712	276	238	208	36.7829	49.7581	34.6849	13.5985	9.54403	9.91901	40.4086	11.0205	1.87447	6.06e-32	8.62e-31	UP
gene4127	AFUB_051190	conserved hypothetical protein	GO:0005575	cellular_component	-	-	-	-	DS499597.1:629200-630277	235	182	222	58	81	52	21.7731	17.2281	18.5782	4.90903	5.57995	4.25991	19.1931	4.9163	1.96494	6.22e-32	8.82e-31	UP
gene8230	AFUB_031960	DnaJ domain protein (Mas5)%2C putative	GO:0051082|GO:0005783|GO:0031072|GO:0006457	unfolded protein binding|endoplasmic reticulum|heat shock protein binding|protein folding	-	-	ko04141	Protein processing in endoplasmic reticulum	DS499595.1:4295879-4297386	451	407	544	974	1286	1113	31.6619	29.1923	34.4952	62.4652	67.1266	69.0875	31.7831	66.2264	-1.05915	6.33e-32	8.97e-31	DOWN
gene8868	AFUB_004560	50S ribosomal protein YmL27	GO:0008150|GO:0003674	biological_process|molecular_function	-	-	-	-	DS499594.1:1283558-1284022	502	479	532	1078	1209	1010	111.557	108.753	106.783	218.841	199.761	198.452	109.031	205.685	-0.9157	6.63e-32	9.39e-31	-
gene8703	AFUB_002930	tubulin alpha-1 subunit	GO:0000280|GO:0005829|GO:0048311|GO:0071963|GO:0005828|GO:0003924|GO:0005881|GO:0031122|GO:0035690|GO:0005200|GO:0046785|GO:0005525|GO:0005634|GO:0045298	nuclear division|cytosol|mitochondrion distribution|establishment or maintenance of cell polarity regulating cell shape|kinetochore microtubule|GTPase activity|cytoplasmic microtubule|cytoplasmic microtubule organization|cellular response to drug|structural constituent of cytoskeleton|microtubule polymerization|GTP binding|nucleus|tubulin complex	-	-	ko04145|ko04210|ko01523|ko04540	Phagosome|Apoptosis|Antifolate resistance|Gap junction	DS499594.1:817117-818869	11764	11195	13019	22321	28201	24331	774.375	752.894	774.056	1342.24	1380.24	1416.12	767.109	1379.53	-0.846675	7.39e-32	1.04e-30	-
gene5739	AFUB_038560	clathrin-coated vesicle protein%2C putative	GO:0003674	molecular_function	-	-	-	-	DS499596.1:1332516-1333350	1412	1397	1481	824	919	733	274.558	277.529	260.107	146.368	132.864	126.022	270.732	135.085	1.003	8.73e-32	1.23e-30	UP
gene1625	AFUB_080860	K+/H+ antiporter%2C putative	GO:0015299|GO:0006812|GO:0016021|GO:0055085	solute:proton antiporter activity|cation transport|integral component of membrane|transmembrane transport	-	-	-	-	DS499600.1:324749-327600	1135	992	1036	525	609	433	37.3146	33.3203	30.7639	15.7674	14.8865	12.5868	33.7996	14.4136	1.22958	9.28e-32	1.31e-30	UP
gene6931	AFUB_018990	RNA polymerase II transcription elongation factor Rtf1p%2C putative	GO:0043936|GO:2001173|GO:0006352|GO:0090262|GO:0030448|GO:2001165|GO:0035327|GO:0032968|GO:0043935|GO:0003677|GO:2001160|GO:0070911|GO:0051569|GO:0006353|GO:2001209|GO:1990269|GO:0003723|GO:0031938|GO:0016570|GO:0001015|GO:0034402|GO:0001076|GO:0010913|GO:0031126|GO:0006368|GO:0000122|GO:0016593	asexual sporulation resulting in formation of a cellular spore|regulation of histone H2B conserved C-terminal lysine ubiquitination|DNA-templated transcription, initiation|regulation of transcription-coupled nucleotide-excision repair|hyphal growth|positive regulation of phosphorylation of RNA polymerase II C-terminal domain serine 2 residues|transcriptionally active chromatin|positive regulation…	-	-	-	-	DS499595.1:465000-467035	1274	1307	1450	755	882	743	61.9311	64.9125	63.6657	33.5278	31.8787	31.9354	63.5031	32.4473	0.968729	1.16e-31	1.64e-30	-
gene4414	AFUB_054060	ribosome biogenesis GTPase Lsg1%2C putative	GO:0043332|GO:0000027|GO:0005525|GO:0030437|GO:0003729|GO:0000054|GO:0000747|GO:0022625	mating projection tip|ribosomal large subunit assembly|GTP binding|ascospore formation|mRNA binding|ribosomal subunit export from nucleus|conjugation with cellular fusion|cytosolic large ribosomal subunit	K14539	EC:3.6.1.-[---]	ko03008	Ribosome biogenesis in eukaryotes	DS499597.1:1494057-1496087	262	193	309	650	918	749	11.4382	8.60846	12.1846	25.9231	29.7982	28.9121	10.7437	28.2111	-1.39277	1.2e-31	1.68e-30	DOWN
gene5344	AFUB_034620	cytochrome P450 monooxygenase%2C putative	GO:0005575	cellular_component	K17961	EC:1.14.-.-[---]	-	-	DS499596.1:189119-191045	129	114	120	29	33	23	7.84506	7.08311	6.59152	1.61109	1.49216	1.23676	7.17323	1.44667	2.30989	1.48e-31	2.08e-30	UP
gene4966	AFUB_059580	hypothetical protein	GO:0005575|GO:0008150|GO:0003674	cellular_component|biological_process|molecular_function	-	-	-	-	DS499597.1:3008736-3009308	187	181	201	483	570	434	28.9368	28.6155	28.0934	68.2772	65.5809	59.3804	28.5486	64.4128	-1.17393	1.5e-31	2.1e-30	DOWN
gene7544	AFUB_025110	ATP-dependent RNA helicase (Hrh1)%2C putative	GO:0008150	biological_process	-	-	-	-	DS499595.1:2347238-2349764	72	78	98	311	560	325	2.58884	2.86537	3.1827	10.2153	14.971	10.3323	2.87897	11.8395	-2.03999	1.87e-31	2.61e-30	DOWN
gene3820	AFUB_071520	hypothetical protein	-	-	-	-	-	-	DS499598.1:2408170-2409174	336	295	367	723	887	810	29.6441	26.591	29.2458	58.2713	58.1855	63.1869	28.4936	59.8812	-1.07147	1.94e-31	2.7e-30	DOWN
gene7705	AFUB_026720	Golgi membrane protein (Rer1)%2C putative	GO:0003674	molecular_function	-	-	-	-	DS499595.1:2791369-2792181	521	436	545	1018	1297	1063	81.4739	69.6596	76.9796	145.428	150.804	146.98	76.0377	147.737	-0.958248	2.53e-31	3.53e-30	-
gene8541	AFUB_001310	choline sulfatase%2C putative	GO:0005575	cellular_component	-	-	-	-	DS499594.1:344044-345864	677	649	772	1469	1687	1312	33.914	33.2161	34.9306	67.2251	62.8346	58.1123	34.0203	62.724	-0.882623	2.55e-31	3.56e-30	-
gene1170	AFUB_089140	WD repeat protein	GO:0003674|GO:0005575|GO:0008150	molecular_function|cellular_component|biological_process	-	-	ko03008	Ribosome biogenesis in eukaryotes	DS499601.1:711352-713611	299	251	366	738	1206	870	14.0273	12.0307	15.5089	31.6284	42.0671	36.0882	13.8556	36.5946	-1.40116	2.88e-31	4e-30	DOWN
gene7829	AFUB_027960	integral membrane protein	GO:0003674|GO:0008150|GO:0005575	molecular_function|biological_process|cellular_component	-	-	-	-	DS499595.1:3138854-3140715	416	396	416	172	226	166	23.4195	22.7768	21.1532	8.84567	9.45987	8.26293	22.4498	8.85616	1.34195	2.88e-31	4e-30	UP
gene7907	AFUB_028740	cytochrome c	GO:0009847|GO:0009405|GO:0005575	spore germination|pathogenesis|cellular_component	-	-	ko01100|ko01120|ko04011|ko03015|ko04150|ko04114|ko03420|ko00250|ko03030|ko04922|ko02020|ko01524|ko04210|ko00920|ko04214|ko04130|ko00130|ko00730|ko04115|ko04626|ko04630|ko04215	Metabolic pathways|Microbial metabolism in diverse environments|MAPK signaling pathway - yeast|mRNA surveillance pathway|mTOR signaling pathway|Oocyte meiosis|Nucleotide excision repair|Alanine, aspartate and glutamate metabolism|DNA replication|Glucagon signaling pathway|Two-component system|Platinum drug resistance|Apoptosis|Sulfur metabolism|Apoptosis - fly|SNARE interactions in vesicular tran…	DS499595.1:3342152-3343205	4928	4086	5581	11098	12085	9952	617.165	522.809	631.308	1269.68	1125.31	1102.01	590.427	1165.66	-0.981321	3.71e-31	5.14e-30	-
gene8610	AFUB_002000	deoxyribodipyrimidine photo-lyase Phr1%2C putative	GO:0071483|GO:0003729|GO:0070797|GO:0005634|GO:0005739|GO:0003904|GO:0071492|GO:0070791|GO:0000122|GO:0000719	cellular response to blue light|mRNA binding|negative regulation of cleistothecium development|nucleus|mitochondrion|deoxyribodipyrimidine photo-lyase activity|cellular response to UV-A|cleistothecium development|negative regulation of transcription from RNA polymerase II promoter|photoreactive repair	-	-	-	-	DS499594.1:558713-560521	1158	1408	1364	648	675	615	58.306	72.4304	62.0322	29.8056	25.2698	27.3794	64.2562	27.4849	1.2252	3.89e-31	5.39e-30	UP
gene3292	AFUB_066220	GTPase activating protein for Arf%2C putative	GO:0008150|GO:0005575	biological_process|cellular_component	-	-	ko04144	Endocytosis	DS499598.1:933805-935969	389	355	377	829	929	833	17.6067	16.4162	15.4124	34.277	31.2636	33.3364	16.4784	32.959	-1.00009	4.75e-31	6.56e-30	DOWN
gene423	AFUB_093170	mitochondrial import receptor subunit (tom40)%2C putative	GO:0005742|GO:0030943|GO:0015266|GO:0030448|GO:0048315|GO:0030150|GO:0005886|GO:0045040	mitochondrial outer membrane translocase complex|mitochondrion targeting sequence binding|protein channel activity|hyphal growth|conidium formation|protein import into mitochondrial matrix|plasma membrane|protein import into mitochondrial outer membrane	-	-	ko04115	p53 signaling pathway	DS499602.1:91635-92847	1726	1606	2072	3455	4662	3904	143.296	136.223	155.375	262.035	287.778	286.58	144.965	278.798	-0.943518	5.77e-31	7.96e-30	-
gene2928	AFUB_079620	conserved hypothetical protein	GO:0005576|GO:0008762|GO:0055114|GO:0050660|GO:0016491	extracellular region|UDP-N-acetylmuramate dehydrogenase activity|oxidation-reduction process|flavin adenine dinucleotide binding|oxidoreductase activity	-	-	-	-	DS499599.1:2119996-2121813	20	11	14	100	167	108	1.04806	0.588954	0.662645	4.78719	6.50688	5.00416	0.766552	5.43274	-2.82522	6.29e-31	8.67e-30	DOWN
gene9993	AFUB_015780	ABC ATPase%2C putative	GO:0008150	biological_process	-	-	-	-	DS499594.1:4470063-4472619	217	236	291	68	96	86	8.22259	9.13638	9.95955	2.35384	2.70465	2.88131	9.10617	2.6466	1.7827	6.52e-31	8.97e-30	UP
gene4468	AFUB_054600	ubiquitin conjugating enzyme (UbcA)%2C putative	GO:0016050|GO:0016881|GO:0042787|GO:0030448|GO:0005634|GO:0030433|GO:0000502|GO:0004842|GO:0005829	vesicle organization|acid-amino acid ligase activity|protein ubiquitination involved in ubiquitin-dependent protein catabolic process|hyphal growth|nucleus|ER-associated ubiquitin-dependent protein catabolic process|proteasome complex|ubiquitin-protein transferase activity|cytosol	K04649	EC:2.3.2.23[---]	ko04120	Ubiquitin mediated proteolysis	DS499597.1:1642806-1643952	1156	1074	1175	615	731	637	125.152	118.795	114.899	60.8239	58.8424	60.9766	119.615	60.2143	0.990225	6.76e-31	9.3e-30	-
gene1380	AFUB_091240	translation elongation factor eEF-3%2C putative	GO:0000166|GO:0003746|GO:0006414|GO:0009986|GO:0016887|GO:0005886|GO:0030445|GO:0022626|GO:0005524	nucleotide binding|translation elongation factor activity|translational elongation|cell surface|ATPase activity|plasma membrane|yeast-form cell wall|cytosolic ribosome|ATP binding	-	-	-	-	DS499601.1:1379360-1382670	9953	7844	11792	22110	32838	27236	275.956	222.196	295.305	560.006	676.948	667.687	264.486	634.88	-1.26329	7.38e-31	1.01e-29	DOWN
gene2837	AFUB_078710	ubiquitin C-terminal hydrolase Ubp8%2C putative	GO:0008380|GO:0071819|GO:0016578|GO:0000124|GO:0051568|GO:0008270|GO:0004843|GO:0006511|GO:0034729|GO:0032947|GO:0046695	RNA splicing|DUBm complex|histone deubiquitination|SAGA complex|histone H3-K4 methylation|zinc ion binding|ubiquitin-specific protease activity|ubiquitin-dependent protein catabolic process|histone H3-K79 methylation|protein complex scaffold|SLIK (SAGA-like) complex	-	-	-	-	DS499599.1:1896153-1898011	937	1000	1004	523	586	506	55.3876	60.393	53.6049	28.2418	25.7551	26.4464	56.4618	26.8144	1.07427	7.8e-31	1.07e-29	UP
gene3423	AFUB_067560	homocitrate synthase	GO:0004410|GO:0019878	homocitrate synthase activity|lysine biosynthetic process via aminoadipic acid	K01655	EC:2.3.3.14[---]	ko01100|ko01130|ko01120|ko01230|ko00620|ko01210|ko00300	Metabolic pathways|Biosynthesis of antibiotics|Microbial metabolism in diverse environments|Biosynthesis of amino acids|Pyruvate metabolism|2-Oxocarboxylic acid metabolism|Lysine biosynthesis	DS499598.1:1301953-1303592	1889	1804	2138	3639	5055	4295	120.325	117.402	123.007	211.751	239.408	241.898	120.245	231.019	-0.942037	8.7e-31	1.19e-29	-
gene5871	AFUB_039880	CAIB/BAIF family enzyme	GO:0005575	cellular_component	-	-	-	-	DS499596.1:1703980-1705464	1293	1382	1527	607	746	762	77.2033	84.3061	82.3522	33.1089	33.1184	40.2287	81.2872	35.4854	1.1958	9.45e-31	1.29e-29	UP
gene3449	AFUB_067820	50S ribosomal protein L24	GO:0006412|GO:0003735|GO:0005761	translation|structural constituent of ribosome|mitochondrial ribosome	-	-	ko03010	Ribosome	DS499598.1:1356165-1356803	952	793	940	1767	2433	1888	132.099	112.422	117.812	223.985	251.014	231.637	120.778	235.545	-0.963653	9.7e-31	1.32e-29	-
gene8606	AFUB_001960	C6 finger domain protein%2C putative	GO:0008270|GO:0000981|GO:0006355|GO:0005634	zinc ion binding|sequence-specific DNA binding RNA polymerase II transcription factor activity|regulation of transcription, DNA-templated|nucleus	-	-	-	-	DS499594.1:550358-552293	452	424	575	194	200	211	22.045	21.1276	25.33	8.64352	7.25259	9.09905	22.8342	8.33172	1.45451	1.06e-30	1.44e-29	UP
gene7686	AFUB_026530	RNA helicase (Dbp)%2C putative	GO:0008150	biological_process	K12823	EC:3.6.4.13[---]	ko03040|ko00310|ko01523	Spliceosome|Lysine degradation|Antifolate resistance	DS499595.1:2729725-2732301	2072	1943	2295	4017	6049	4728	108.197	103.66	108.245	191.623	234.857	218.297	106.701	214.925	-1.01026	1.31e-30	1.78e-29	DOWN
gene4655	AFUB_056480	RAS small monomeric GTPase (Rsr1)%2C putative	GO:0000755|GO:0007264|GO:0000282|GO:0009405|GO:0005935|GO:0009652|GO:0030428|GO:0005938|GO:0036180|GO:0030448|GO:0009267|GO:0005525|GO:0051666|GO:0005886|GO:0071216|GO:0036170|GO:0030011|GO:0009277|GO:0003924|GO:0004871|GO:0071257|GO:0000131	cytogamy|small GTPase mediated signal transduction|cellular bud site selection|pathogenesis|cellular bud neck|thigmotropism|cell septum|cell cortex|filamentous growth of a population of unicellular organisms in response to biotic stimulus|hyphal growth|cellular response to starvation|GTP binding|actin cortical patch localization|plasma membrane|cellular response to biotic stimulus|filamentous gro…	-	-	ko04014|ko04010|ko04024|ko03440|ko04310|ko04510|ko04015|ko04130|ko02010|ko01040|ko00062|ko01220	Ras signaling pathway|MAPK signaling pathway|cAMP signaling pathway|Homologous recombination|Wnt signaling pathway|Focal adhesion|Rap1 signaling pathway|SNARE interactions in vesicular transport|ABC transporters|Biosynthesis of unsaturated fatty acids|Fatty acid elongation|Degradation of aromatic compounds	DS499597.1:2195662-2196816	178	174	194	425	538	440	25.1719	25.1397	24.7797	54.904	56.5681	55.0165	25.0304	55.4962	-1.14871	1.33e-30	1.81e-29	DOWN
gene4600	AFUB_055930	conserved hypothetical protein	GO:0003674|GO:0008150	molecular_function|biological_process	-	-	-	-	DS499597.1:2026398-2027782	1363	1240	1447	2596	3400	3090	105.734	98.2773	101.388	183.967	196.105	211.943	101.8	197.339	-0.954944	1.45e-30	1.97e-29	-
gene4629	AFUB_056220	mitochondrial GTPase (YlqF)%2C putative	GO:0008150	biological_process	-	-	-	-	DS499597.1:2102341-2103421	161	151	185	429	481	399	14.0368	13.4504	14.5684	34.168	31.1804	30.7581	14.0186	32.0355	-1.19233	1.5e-30	2.04e-29	DOWN
gene1341	AFUB_090850	COMPASS complex subunit Sdc1%2C putative	GO:0008150|GO:0005575|GO:0003674	biological_process|cellular_component|molecular_function	-	-	-	-	DS499601.1:1253644-1254026	540	493	630	252	290	273	177.335	165.409	186.87	75.5995	70.8094	79.2696	176.538	75.2262	1.23067	2.01e-30	2.72e-29	UP
gene8911	AFUB_004990	ubiquitin-protein ligase (Hul4)%2C putative	GO:0044732|GO:0005634|GO:0004842|GO:0032153|GO:0006464|GO:0051286	mitotic spindle pole body|nucleus|ubiquitin-protein transferase activity|cell division site|cellular protein modification process|cell tip	-	-	-	-	DS499594.1:1392365-1396074	2191	2060	2341	1285	1480	1143	53.8742	51.751	51.9922	28.8642	27.0578	24.8501	52.5391	26.9241	0.964497	2.13e-30	2.88e-29	-
gene9210	AFUB_007960	zinc knuckle domain protein (Byr3)%2C putative	GO:0008150	biological_process	-	-	-	-	DS499594.1:2229082-2230265	619	482	657	1229	1735	1458	95.7856	76.2027	91.8276	173.732	199.619	199.485	87.9386	190.945	-1.11859	2.39e-30	3.23e-29	DOWN
gene1797	AFUB_082560	sn-1%2C2-diacylglycerol cholinephosphotransferase	GO:0006629|GO:0005575	lipid metabolic process|cellular_component	K00993	EC:2.7.8.1[---]	ko01100|ko01110|ko00564|ko00565	Metabolic pathways|Biosynthesis of secondary metabolites|Glycerophospholipid metabolism|Ether lipid metabolism	DS499600.1:793341-794799	283	277	366	746	811	704	19.1403	19.1405	22.3584	46.0913	40.7826	42.0996	20.2131	42.9912	-1.08875	2.53e-30	3.4e-29	DOWN
gene727	AFUB_096220	conserved hypothetical protein	GO:1901358	beta-D-galactofuranose biosynthetic process	-	-	-	-	DS499602.1:943484-945097	756	772	814	1530	1849	1468	41.5319	43.3302	40.3909	76.784	75.525	71.3067	41.751	74.5385	-0.836175	2.59e-30	3.49e-29	-
gene8142	AFUB_031080	conserved hypothetical protein	GO:0008150|GO:0003674	biological_process|molecular_function	-	-	-	-	DS499595.1:4050226-4051197	85	85	86	12	13	18	9.30464	9.50626	8.50305	1.20002	1.05807	1.74222	9.10465	1.33344	2.77145	3.11e-30	4.18e-29	UP
gene4461	AFUB_054530	conserved hypothetical protein	GO:0008150|GO:0005575|GO:0003674	biological_process|cellular_component|molecular_function	-	-	-	-	DS499597.1:1624818-1625558	1178	1106	1221	676	776	633	154.056	147.776	144.228	80.7605	75.4551	73.1951	148.687	76.4703	0.959303	3.77e-30	5.06e-29	-
gene1084	AFUB_088280	conserved hypothetical protein	GO:0005575|GO:0008150|GO:0003674	cellular_component|biological_process|molecular_function	-	-	-	-	DS499601.1:454878-456390	2190	1920	2452	1154	1394	1234	132.91	119.05	134.41	63.9791	62.9028	66.2175	128.79	64.3664	1.00064	4.81e-30	6.44e-29	UP
gene1954	AFUB_084130	MFS transporter%2C putative	GO:0003674	molecular_function	-	-	-	-	DS499600.1:1278082-1279698	987	908	1208	392	626	458	65.2609	61.3387	72.144	23.6777	30.7753	26.7759	66.2479	27.0763	1.29084	5.29e-30	7.08e-29	UP
gene5741	AFUB_038580	conserved hypothetical protein	GO:0008150|GO:0005575|GO:0003674	biological_process|cellular_component|molecular_function	-	-	-	-	DS499596.1:1335516-1336559	112	98	119	343	392	286	10.3124	9.2189	9.8965	28.8503	26.8359	23.2835	9.80925	26.3232	-1.42412	5.33e-30	7.12e-29	DOWN
gene1825	AFUB_082840	Noc1p protein%2C putative	GO:0031109|GO:0051519|GO:0051010|GO:0030437|GO:0051285|GO:0005829|GO:0010570|GO:0015630|GO:0034613	microtubule polymerization or depolymerization|activation of bipolar cell growth|microtubule plus-end binding|ascospore formation|cell cortex of cell tip|cytosol|regulation of filamentous growth|microtubule cytoskeleton|cellular protein localization	-	-	-	-	DS499600.1:868507-870546	576	551	569	1186	1353	1116	25.0355	24.468	22.338	47.0909	43.7245	42.8886	23.9472	44.568	-0.896153	5.37e-30	7.17e-29	-
gene5466	AFUB_035830	ribose-phosphate pyrophosphokinase	GO:0000287|GO:0004749|GO:0000910|GO:0009116|GO:0006015|GO:0031505|GO:0009165|GO:0002189|GO:0005737	magnesium ion binding|ribose phosphate diphosphokinase activity|cytokinesis|nucleoside metabolic process|5-phosphoribose 1-diphosphate biosynthetic process|fungal-type cell wall organization|nucleotide biosynthetic process|ribose phosphate diphosphokinase complex|cytoplasm	K00948	EC:2.7.6.1[---]	ko01100|ko01110|ko01130|ko01120|ko01230|ko01200|ko00230|ko00030	Metabolic pathways|Biosynthesis of secondary metabolites|Biosynthesis of antibiotics|Microbial metabolism in diverse environments|Biosynthesis of amino acids|Carbon metabolism|Purine metabolism|Pentose phosphate pathway	DS499596.1:519700-521114	1409	1262	1465	2639	3333	2607	95.2955	87.2035	89.4947	163.049	167.606	155.9	90.6646	162.185	-0.839031	6.37e-30	8.49e-29	-
gene6184	AFUB_042980	histone H1	GO:0000794|GO:0000786|GO:0003677|GO:0006334	condensed nuclear chromosome|nucleosome|DNA binding|nucleosome assembly	-	-	-	-	DS499596.1:2551593-2552786	1007	827	1066	1954	2394	1887	143.781	120.64	137.476	254.868	254.15	238.225	133.966	249.081	-0.89475	6.45e-30	8.58e-29	-
gene8476	AFUB_000660	CFEM domain protein	GO:0009277|GO:0003674|GO:0008150	fungal-type cell wall|molecular_function|biological_process	-	-	-	-	DS499594.1:174579-175587	3839	3095	3921	7336	11203	9027	385.935	317.885	356.033	673.711	837.38	802.385	353.284	771.159	-1.1262	7.36e-30	9.79e-29	DOWN
gene783	AFUB_096780	conserved hypothetical protein	GO:0005575|GO:0008150|GO:0003674	cellular_component|biological_process|molecular_function	-	-	-	-	DS499602.1:1157104-1157745	588	274	567	63	100	87	81.2094	38.6628	70.731	7.94854	10.2689	10.6241	63.5344	9.61385	2.72435	8.18e-30	1.09e-28	UP
gene9111	AFUB_006980	60S ribosome biogenesis protein Rrp14%2C putative	GO:0003674	molecular_function	-	-	-	-	DS499594.1:1965277-1967045	587	446	686	1285	1861	1448	32.9208	25.5553	34.75	65.8345	77.6018	71.8033	31.0753	71.7465	-1.20714	1.12e-29	1.49e-28	DOWN
gene7018	AFUB_019860	protein-tyrosine phosphatase%2C putative	GO:0005575	cellular_component	K11240	EC:3.1.3.48[---]	ko04011	MAPK signaling pathway - yeast	DS499595.1:700060-702390	1307	1241	1397	737	925	671	49.7161	48.2289	47.9973	25.6099	26.1611	22.5677	48.6474	24.7796	0.973212	1.18e-29	1.56e-28	-
gene4126	AFUB_051180	hypothetical protein	-	-	-	-	-	-	DS499597.1:626398-627051	285	325	326	129	121	103	53.6523	62.5086	55.4317	22.1847	16.9363	17.1445	57.1975	18.7552	1.60867	1.47e-29	1.95e-28	UP
gene4345	AFUB_053370	CorA family metal ion transporter%2C putative	GO:0030001|GO:0055085|GO:0046873|GO:0016020	metal ion transport|transmembrane transport|metal ion transmembrane transporter activity|membrane	-	-	-	-	DS499597.1:1264013-1266060	1699	2088	1734	5024	5124	4617	75.6255	94.9552	69.7143	204.288	169.581	181.71	80.0983	185.193	-1.20918	1.7e-29	2.24e-28	DOWN
gene5055	AFUB_060470	50S ribosomal protein L4	GO:0005762|GO:0003735|GO:0006412	mitochondrial large ribosomal subunit|structural constituent of ribosome|translation	-	-	ko03010	Ribosome	DS499597.1:3264919-3265677	739	796	929	1587	1987	1608	86.3311	95.0055	98.0248	169.363	172.589	166.093	93.1205	169.348	-0.862824	1.92e-29	2.54e-28	-
gene8658	AFUB_002480	conserved hypothetical protein	GO:0008150|GO:0005575|GO:0003674	biological_process|cellular_component|molecular_function	-	-	-	-	DS499594.1:689564-693929	224	246	296	82	114	88	5.5079	6.17998	6.57397	1.84192	2.08419	1.91321	6.08729	1.94644	1.64496	1.96e-29	2.58e-28	UP
gene1465	AFUB_092090	hypothetical protein	GO:0003674|GO:0008150|GO:0005575	molecular_function|biological_process|cellular_component	-	-	-	-	DS499601.1:1595564-1596098	55	70	50	2	4	3	9.85191	12.8105	8.08965	0.327223	0.532767	0.475176	10.2507	0.445055	4.52559	1.99e-29	2.61e-28	UP
gene5487	AFUB_036040	conserved hypothetical protein	GO:0005575|GO:0008150|GO:0003674	cellular_component|biological_process|molecular_function	-	-	-	-	DS499596.1:568624-570532	825	796	943	447	527	480	39.5195	38.9569	40.8007	19.5606	18.7699	20.3303	39.759	19.5536	1.02385	2.07e-29	2.71e-28	UP
gene7904	AFUB_028710	Nudix/MutT family protein	GO:0005829|GO:1901907|GO:1990174|GO:1901911|GO:0000298|GO:0050072|GO:0006798|GO:0008486|GO:0046855|GO:0034431|GO:1901909|GO:0005634|GO:0071543|GO:0034432	cytosol|diadenosine pentaphosphate catabolic process|phosphodiesterase decapping endonuclease activity|adenosine 5'-(hexahydrogen pentaphosphate) catabolic process|endopolyphosphatase activity|m7G(5')pppN diphosphatase activity|polyphosphate catabolic process|diphosphoinositol-polyphosphate diphosphatase activity|inositol phosphate dephosphorylation|bis(5'-adenosyl)-hexaphosphatase activity|diade…	-	-	-	-	DS499595.1:3334950-3335435	135	122	160	343	440	369	24.6299	22.7406	26.3662	57.1663	59.6862	59.5248	24.5789	58.7924	-1.25821	2.09e-29	2.73e-28	DOWN
gene7279	AFUB_022460	uridine kinase%2C putative	GO:0005634|GO:0044732|GO:0017111|GO:0000166|GO:0008655|GO:0016773|GO:0032153|GO:0005524|GO:0005829|GO:0004849	nucleus|mitotic spindle pole body|nucleoside-triphosphatase activity|nucleotide binding|pyrimidine-containing compound salvage|phosphotransferase activity, alcohol group as acceptor|cell division site|ATP binding|cytosol|uridine kinase activity	K00876	EC:2.7.1.48[---]	ko01100|ko00240|ko00983	Metabolic pathways|Pyrimidine metabolism|Drug metabolism - other enzymes	DS499595.1:1507188-1509002	841	670	828	1544	2087	1638	54.7499	44.5631	48.6873	91.8233	101.019	94.2854	49.3334	95.7092	-0.956092	2.17e-29	2.84e-28	-
gene8593	AFUB_001830	mitochondrial carrier protein%2C putative	GO:0005575|GO:0003674	cellular_component|molecular_function	-	-	-	-	DS499594.1:508172-509216	1651	1471	1816	800	1135	889	160.515	146.115	159.472	71.0522	82.0461	76.4213	155.367	76.5065	1.02203	2.29e-29	2.99e-28	UP
gene2603	AFUB_076370	ribosome biogenesis protein (Rrb1)%2C putative	GO:0042254|GO:0051082|GO:0005730|GO:0005829	ribosome biogenesis|unfolded protein binding|nucleolus|cytosol	-	-	-	-	DS499599.1:1237651-1239264	727	544	839	1586	2447	1912	43.2335	33.0521	45.0657	86.1605	108.197	100.535	40.4505	98.2974	-1.281	2.39e-29	3.12e-28	DOWN
gene3088	AFUB_064190	related to nuclear envelope protein Cut11p%2C putative	GO:0005783|GO:0031965|GO:0090307|GO:0071790|GO:0005643|GO:0005816|GO:0043495|GO:0044732	endoplasmic reticulum|nuclear membrane|spindle assembly involved in mitosis|establishment of spindle pole body localization to nuclear envelope|nuclear pore|spindle pole body|protein anchor|mitotic spindle pole body	-	-	ko03013	RNA transport	DS499598.1:393891-396001	614	582	605	1166	1437	1229	27.7906	26.9133	24.7333	48.2111	48.3592	49.1841	26.4791	48.5848	-0.875653	2.76e-29	3.59e-28	-
gene3252	AFUB_065820	lysophospholipase Plb1	GO:0046658|GO:0005634|GO:0005783|GO:0005829|GO:0004620|GO:0009395	anchored component of plasma membrane|nucleus|endoplasmic reticulum|cytosol|phospholipase activity|phospholipid catabolic process	K13333	EC:3.1.1.5[---]	ko00564	Glycerophospholipid metabolism	DS499598.1:813207-815268	5836	5596	6043	3492	3931	3332	272.063	266.529	254.451	148.712	136.254	137.342	264.348	140.769	0.909104	2.76e-29	3.59e-28	-
gene2268	AFUB_073020	WD repeat protein	GO:0003674	molecular_function	-	-	-	-	DS499599.1:248405-249733	713	647	780	1348	1802	1384	50.5355	46.8516	49.9344	87.2801	94.963	86.7334	49.1072	89.6588	-0.868512	2.89e-29	3.76e-28	-
gene6072	AFUB_041870	pantothenate kinase%2C putative	GO:0015937|GO:0004594|GO:0005524|GO:0005829|GO:0005634	coenzyme A biosynthetic process|pantothenate kinase activity|ATP binding|cytosol|nucleus	K09680	EC:2.7.1.33[---]	ko01100|ko00770	Metabolic pathways|Pantothenate and CoA biosynthesis	DS499596.1:2242053-2243692	256	204	309	608	807	626	16.5564	13.4794	18.0503	35.921	38.8055	35.7968	16.0287	36.8411	-1.20066	2.94e-29	3.81e-28	DOWN
gene4223	AFUB_052150	mitochondrial export translocase Oxa1%2C putative	GO:0033615|GO:0032981|GO:0032979|GO:0005762|GO:0032977|GO:0030061|GO:0000002|GO:0045039|GO:0097177|GO:0005216|GO:0097002|GO:0016021|GO:0033617	mitochondrial proton-transporting ATP synthase complex assembly|mitochondrial respiratory chain complex I assembly|protein insertion into mitochondrial membrane from inner side|mitochondrial large ribosomal subunit|membrane insertase activity|mitochondrial crista|mitochondrial genome maintenance|protein import into mitochondrial inner membrane|mitochondrial ribosome binding|ion channel activity|m…	-	-	ko03060|ko02024|ko03070	Protein export|Quorum sensing|Bacterial secretion system	DS499597.1:905228-906606	1445	1324	1537	2639	3517	2903	97.7303	91.4878	93.8931	163.049	176.859	173.601	94.3704	171.17	-0.859021	3e-29	3.88e-28	-
gene6265	AFUB_043790	hypothetical protein	GO:0003674	molecular_function	-	-	-	-	DS499596.1:2860299-2861365	244	195	263	528	697	572	21.6565	17.6826	21.084	42.8106	45.9965	44.8888	20.141	44.5653	-1.14578	4.2e-29	5.44e-28	DOWN
gene3628	AFUB_069600	DNA repair protein Rad50	GO:1990426|GO:0004017|GO:0003691|GO:0000722|GO:0097552|GO:0042138|GO:0000724|GO:0006303|GO:0009411|GO:0007131|GO:0030870|GO:0031573|GO:0000734|GO:0006284|GO:0016887|GO:0005524|GO:0051880|GO:0032078|GO:0005739|GO:0043047	|adenylate kinase activity|double-stranded telomeric DNA binding|telomere maintenance via recombination|mitochondrial double-strand break repair via homologous recombination|meiotic DNA double-strand break formation|double-strand break repair via homologous recombination|double-strand break repair via nonhomologous end joining|response to UV|reciprocal meiotic recombination|Mre11 complex|intra-S …	K10866	EC:3.6.-.-[---]	ko03440|ko03450	Homologous recombination|Non-homologous end-joining	DS499598.1:1884271-1888291	1592	1528	1797	946	1172	879	36.0743	35.3746	36.7791	19.5823	19.7458	17.6111	36.076	18.9797	0.926577	4.25e-29	5.49e-28	-
gene3494	AFUB_068260	conserved hypothetical protein	GO:0005575|GO:0008150|GO:0003674	cellular_component|biological_process|molecular_function	-	-	-	-	DS499598.1:1495846-1497736	357	301	369	763	898	702	17.6445	15.1992	16.4728	34.4496	32.9998	30.6777	16.4388	32.709	-0.992581	4.82e-29	6.23e-28	-
gene9635	AFUB_012200	60S ribosomal protein L3	GO:0003723|GO:0003735|GO:0005762|GO:0006396|GO:0004525|GO:0003725	RNA binding|structural constituent of ribosome|mitochondrial large ribosomal subunit|RNA processing|ribonuclease III activity|double-stranded RNA binding	-	-	-	-	DS499594.1:3435994-3437214	1030	934	1078	1874	2505	2135	83.6332	77.4822	79.0603	139.005	151.231	153.279	80.0586	147.838	-0.884894	4.85e-29	6.25e-28	-
gene7567	AFUB_025340	HVA22 domain membrane protein	GO:0005575|GO:0008150|GO:0003674	cellular_component|biological_process|molecular_function	-	-	-	-	DS499595.1:2401682-2402841	1096	898	1044	384	585	490	98.4595	82.4208	84.7121	31.5135	39.0747	38.9213	88.5308	36.5032	1.27816	5.5e-29	7.08e-28	UP
gene8676	AFUB_002660	ARS binding protein Abp2%2C putative	GO:0003674|GO:0005575|GO:0008150	molecular_function|cellular_component|biological_process	-	-	-	-	DS499594.1:736637-739032	1013	809	895	429	537	405	38.3355	31.2791	30.5923	14.8309	15.1098	13.5516	33.4023	14.4974	1.20415	5.78e-29	7.43e-28	UP
gene6125	AFUB_042400	aminoalcoholphosphotransferase	GO:0003674|GO:0005575|GO:0008150	molecular_function|cellular_component|biological_process	K00993	EC:2.7.8.1[---]	ko01100|ko01110|ko00564|ko00565|ko00440	Metabolic pathways|Biosynthesis of secondary metabolites|Glycerophospholipid metabolism|Ether lipid metabolism|Phosphonate and phosphinate metabolism	DS499596.1:2399804-2401421	254	191	267	548	772	636	19.2492	14.7885	18.2763	37.9382	43.4999	42.6166	17.438	41.3516	-1.24571	8.27e-29	1.06e-27	DOWN
gene4152	AFUB_051440	nitrogen metabolite repression regulator NmrA	GO:0005634|GO:0090352|GO:0043565|GO:0070403|GO:0001081	nucleus|regulation of nitrate assimilation|sequence-specific DNA binding|NAD+ binding|nitrogen catabolite repression of transcription from RNA polymerase II promoter	-	-	-	-	DS499597.1:706022-707145	306	324	325	772	800	719	25.6206	27.7158	24.5782	59.0478	49.8025	53.2281	25.9715	54.0261	-1.05673	9.49e-29	1.22e-27	DOWN
gene4406	AFUB_053980	ubiquitin C-terminal hydrolase family protein	GO:0008150|GO:0005575|GO:0003674	biological_process|cellular_component|molecular_function	-	-	-	-	DS499597.1:1460502-1463087	2821	2577	3066	1625	1991	1616	106.62	99.5094	104.666	56.1058	55.95	54.0034	103.599	55.3531	0.904269	1.02e-28	1.3e-27	-
gene2601	AFUB_076350	thioredoxin%2C putative	GO:0005575|GO:0009972|GO:0006139|GO:0004126	cellular_component|cytidine deamination|nucleobase-containing compound metabolic process|cytidine deaminase activity	-	-	ko04210	Apoptosis	DS499599.1:1234306-1234684	1827	2040	2043	1058	1299	1081	495.399	565.145	500.36	262.072	261.89	259.171	520.301	261.044	0.995054	1.04e-28	1.33e-27	-
gene6052	AFUB_041670	isoamyl alcohol oxidase	GO:0005575	cellular_component	-	-	-	-	DS499596.1:2185195-2187856	39	40	44	174	177	159	1.85915	1.94818	1.89452	7.57737	6.2736	6.70179	1.90061	6.85092	-1.84983	1.11e-28	1.41e-27	DOWN
gene7216	AFUB_021840	pre-rRNA processing protein%2C putative	GO:0003674	molecular_function	-	-	-	-	DS499595.1:1311655-1312263	147	104	179	421	736	557	21.4025	15.4701	23.5395	55.9948	79.6742	71.7043	20.1373	69.1244	-1.77932	1.23e-28	1.56e-27	DOWN
gene6617	AFUB_047300	GMP synthase	GO:0003922|GO:0005524|GO:0006177|GO:0005829	GMP synthase (glutamine-hydrolyzing) activity|ATP binding|GMP biosynthetic process|cytosol	K01951	EC:6.3.5.2[---]	ko01100|ko00230|ko00983	Metabolic pathways|Purine metabolism|Drug metabolism - other enzymes	DS499596.1:3853890-3856150	1637	1395	1834	3126	4574	3772	86.7076	75.4912	87.7417	151.257	180.135	176.654	83.3135	169.349	-1.02337	1.26e-28	1.61e-27	DOWN
gene8480	AFUB_000700	FAD binding domain protein	GO:0005575	cellular_component	-	-	-	-	DS499594.1:184529-186192	624	694	739	323	427	332	35.9509	40.8506	38.4564	16.9999	18.2914	16.9125	38.4193	17.4013	1.14264	1.27e-28	1.62e-27	UP
gene9978	AFUB_015630	ATP dependent RNA helicase (Rok1)%2C putative	GO:0008150	biological_process	-	-	-	-	DS499594.1:4441416-4443635	260	176	238	563	788	603	10.3845	7.18185	8.58592	20.5418	23.4008	21.2947	8.71741	21.7458	-1.31876	1.38e-28	1.76e-27	DOWN
gene2320	AFUB_073540	essential cytoplasmic protein Ctr86%2C putative	GO:0003674|GO:0005575|GO:0008150	molecular_function|cellular_component|biological_process	-	-	-	-	DS499599.1:378770-381587	349	312	356	742	891	679	11.2241	10.2517	10.3413	21.7997	21.3058	19.3082	10.6057	20.8045	-0.972058	1.47e-28	1.86e-27	-
gene9423	AFUB_010080	conserved hypothetical protein	GO:0005575|GO:0008150|GO:0003674	cellular_component|biological_process|molecular_function	-	-	-	-	DS499594.1:2852216-2855573	247	187	243	707	689	554	7.16416	5.54145	6.36608	18.733	14.8587	14.2077	6.35723	15.9331	-1.32556	1.51e-28	1.92e-27	DOWN
gene6352	AFUB_044660	pyridine nucleotide-disulfide oxidoreductase%2C putative	GO:0016491|GO:0050660|GO:0055114|GO:0005737|GO:0045454	oxidoreductase activity|flavin adenine dinucleotide binding|oxidation-reduction process|cytoplasm|cell redox homeostasis	-	-	-	-	DS499596.1:3155928-3157670	1043	1201	1234	638	667	567	53.058	62.4199	56.6996	29.6487	25.2281	25.5031	57.3925	26.7933	1.09899	1.54e-28	1.95e-27	UP
gene8818	AFUB_004070	acid phosphatase%2C putative	GO:0008150|GO:0005575	biological_process|cellular_component	-	-	-	-	DS499594.1:1136666-1137829	739	560	734	1382	1900	1568	56.2932	43.5825	50.5016	96.1695	107.611	105.609	50.1258	103.13	-1.04084	1.59e-28	2.01e-27	DOWN
gene6973	AFUB_019410	Hsp70 chaperone (BiP)%2C putative	GO:0051082|GO:0006452|GO:0006450|GO:0006364|GO:0005634|GO:0009986|GO:0005844|GO:0007049|GO:0005829|GO:0002181	unfolded protein binding|translational frameshifting|regulation of translational fidelity|rRNA processing|nucleus|cell surface|polysome|cell cycle|cytosol|cytoplasmic translation	-	-	-	-	DS499595.1:576269-578197	2133	1593	2320	4323	6487	5227	110.407	84.2434	108.466	204.414	249.657	239.223	101.039	231.098	-1.19359	1.98e-28	2.5e-27	DOWN
gene3456	AFUB_067890	conserved hypothetical protein	-	-	-	-	-	-	DS499598.1:1385838-1386888	105	100	110	277	420	323	9.46145	9.20623	8.95284	22.8017	28.1392	25.7345	9.20684	25.5585	-1.47302	2.02e-28	2.55e-27	DOWN
gene1522	AFUB_092660	conserved hypothetical protein	GO:0005575|GO:0008150	cellular_component|biological_process	-	-	-	-	DS499601.1:1771367-1772251	850	799	910	1634	1889	1556	85.1609	81.7864	82.3494	149.552	140.717	137.84	83.0989	142.703	-0.780111	2.05e-28	2.58e-27	-
gene2621	AFUB_076550	conserved hypothetical protein	GO:0003674	molecular_function	-	-	-	-	DS499599.1:1288862-1290272	140	133	152	340	432	353	11.4304	11.0943	11.2093	25.359	26.2247	25.4831	11.2447	25.6889	-1.19191	2.11e-28	2.65e-27	DOWN
gene1041	AFUB_087850	DNA-directed polymerase kappa%2C putative	GO:0000790|GO:0003684|GO:0044773|GO:0003677|GO:0019985|GO:0005829|GO:0003887	nuclear chromatin|damaged DNA binding|mitotic DNA damage checkpoint|DNA binding|translesion synthesis|cytosol|DNA-directed DNA polymerase activity	K03511	EC:2.7.7.7[---]	ko03460	Fanconi anemia pathway	DS499601.1:332972-334870	621	540	552	255	326	251	29.8441	26.514	23.961	11.1951	11.6487	10.6656	26.773	11.1698	1.26118	2.96e-28	3.72e-27	UP
gene1235	AFUB_089790	protein-ER retention protein (Erd1)%2C putative	GO:0003674	molecular_function	-	-	-	-	DS499601.1:951206-952664	366	321	345	780	918	704	26.909	24.1121	22.9104	52.3877	50.1825	45.765	24.6439	49.4451	-1.0046	2.99e-28	3.76e-27	DOWN
gene5514	AFUB_036310	GTPase activating protein (Gyp3)%2C putative	GO:0003674|GO:0008150	molecular_function|biological_process	-	-	-	-	DS499596.1:640224-642593	465	390	438	954	1109	862	17.3968	14.9071	14.8009	32.6049	30.8489	28.5145	15.7016	30.6561	-0.965263	3.22e-28	4.03e-27	-
gene627	AFUB_095220	ABC multidrug transporter%2C putative	GO:0008559|GO:0005524|GO:0000166|GO:0055085|GO:0016021	xenobiotic-transporting ATPase activity|ATP binding|nucleotide binding|transmembrane transport|integral component of membrane	K05658	EC:3.6.3.44[---]	ko04310|ko02010|ko00061	Wnt signaling pathway|ABC transporters|Fatty acid biosynthesis	DS499602.1:650317-654016	171	162	172	51	71	51	4.15287	4.01957	3.77292	1.13146	1.28205	1.09513	3.98179	1.16954	1.76747	3.4e-28	4.25e-27	UP
gene9527	AFUB_011120	conserved proline-rich protein	GO:0005829|GO:0003779|GO:0051127|GO:0045010|GO:0030479|GO:0000147|GO:0035840|GO:0031097|GO:0005634	cytosol|actin binding|positive regulation of actin nucleation|actin nucleation|actin cortical patch|actin cortical patch assembly|old growing cell tip|medial cortex|nucleus	-	-	-	-	DS499594.1:3144553-3145977	2226	1831	2278	1052	1410	1145	144.279	121.249	133.361	62.2891	67.9501	65.6186	132.963	65.2859	1.02618	3.4e-28	4.25e-27	UP
gene9577	AFUB_011620	nucleoside diphosphatase Gda1	GO:0004382|GO:0036178|GO:0009272|GO:0006487|GO:0045134|GO:0005783|GO:0006256|GO:0006493|GO:0000139|GO:0036244|GO:0036187|GO:0046712	guanosine-diphosphatase activity|filamentous growth of a population of unicellular organisms in response to neutral pH|fungal-type cell wall biogenesis|protein N-linked glycosylation|uridine-diphosphatase activity|endoplasmic reticulum|UDP catabolic process|protein O-linked glycosylation|Golgi membrane|cellular response to neutral pH|cell growth mode switching, budding to filamentous|GDP cataboli…	-	-	-	-	DS499594.1:3279048-3280675	767	737	716	1692	1822	1462	44.9788	44.1564	37.9248	90.6423	79.4426	75.8059	42.3533	81.9636	-0.952509	3.78e-28	4.72e-27	-
gene7038	AFUB_020060	nucleoside transporter%2C putative	GO:0005215|GO:0015851|GO:0016020|GO:0055085|GO:0015205|GO:0016021	transporter activity|nucleobase transport|membrane|transmembrane transport|nucleobase transmembrane transporter activity|integral component of membrane	-	-	-	-	DS499595.1:761142-763009	86	70	60	244	399	304	4.8415	4.02617	3.05093	12.5485	16.7013	15.1321	3.97287	14.794	-1.89676	3.82e-28	4.76e-27	DOWN
gene2299	AFUB_073330	40S ribosomal protein S8	GO:0006412|GO:0005763|GO:0003735	translation|mitochondrial small ribosomal subunit|structural constituent of ribosome	-	-	-	-	DS499599.1:317653-318165	365	329	392	718	918	786	63.0871	58.0974	61.1971	113.368	117.973	120.119	60.7939	117.153	-0.946401	4.13e-28	5.14e-27	-
gene8643	AFUB_002330	conserved hypothetical protein	GO:0005575|GO:0008150|GO:0003674	cellular_component|biological_process|molecular_function	-	-	-	-	DS499594.1:650155-650705	82	65	73	226	290	219	17.9524	14.5389	14.4355	45.1998	47.2063	42.3933	15.6423	44.9331	-1.52233	4.26e-28	5.29e-27	DOWN
gene6304	AFUB_044180	conserved hypothetical protein	GO:0003674|GO:0005575|GO:0008150	molecular_function|cellular_component|biological_process	-	-	-	-	DS499596.1:2944540-2947273	100	89	119	296	390	271	3.76028	3.41918	4.0417	10.1679	10.9038	9.01018	3.74038	10.0273	-1.42267	4.32e-28	5.37e-27	DOWN
gene3632	AFUB_069640	phosphoesterase%2C putative	GO:0007089|GO:0004721|GO:0030968|GO:0005783|GO:0006470	traversing start control point of mitotic cell cycle|phosphoprotein phosphatase activity|endoplasmic reticulum unfolded protein response|endoplasmic reticulum|protein dephosphorylation	-	-	-	-	DS499598.1:1896978-1898764	431	438	415	1063	1134	885	23.0771	23.9603	20.0701	51.9943	45.145	41.8977	22.3692	46.3457	-1.05092	4.96e-28	6.15e-27	DOWN
gene1535	AFUB_092790	hypothetical protein	-	-	-	-	-	-	DS499601.1:1813713-1814713	676	634	660	1652	1653	1312	73.1859	70.1266	64.539	163.384	133.06	125.591	69.2838	140.678	-1.02181	6.55e-28	8.1e-27	DOWN
gene8299	AFUB_032650	50S ribosomal subunit L30	GO:0008150	biological_process	-	-	-	-	DS499595.1:4483603-4484743	2032	1973	2358	3834	4788	3966	176.639	175.228	185.142	304.463	309.465	304.832	179.003	306.253	-0.774737	7.5e-28	9.27e-27	-
gene3578	AFUB_069100	TPR domain protein	GO:0008150|GO:0003674	biological_process|molecular_function	-	-	-	-	DS499598.1:1743680-1744937	328	304	432	781	1211	882	24.1754	22.8921	28.7594	52.5858	66.3645	57.4792	25.2756	58.8098	-1.21831	8.33e-28	1.03e-26	DOWN
gene7107	AFUB_020750	SH3 domain protein	GO:0005575|GO:0008150|GO:0003674	cellular_component|biological_process|molecular_function	-	-	-	-	DS499595.1:967235-968593	677	634	752	382	417	357	44.1706	42.2617	44.316	22.7681	20.229	20.5948	43.5828	21.1973	1.03988	8.35e-28	1.03e-26	UP
gene6264	AFUB_043780	N2%2CN2-dimethylguanosine tRNA methyltransferase	GO:0005637|GO:0003723|GO:0002940|GO:0005739|GO:0004809	nuclear inner membrane|RNA binding|tRNA N2-guanine methylation|mitochondrion|tRNA (guanine-N2-)-methyltransferase activity	-	-	-	-	DS499596.1:2857700-2859943	796	691	836	1431	1982	1577	31.4524	27.8954	29.8363	51.6534	58.2288	55.0956	29.7281	54.9926	-0.887412	8.73e-28	1.08e-26	-
gene351	AFUB_100040	conserved hypothetical protein	GO:0003674|GO:0008150|GO:0005575	molecular_function|biological_process|cellular_component	-	-	-	-	DS499603.1:505372-506389	675	643	685	1356	1555	1230	62.1501	60.487	56.9674	114.055	106.454	100.135	59.8682	106.881	-0.836151	9.59e-28	1.18e-26	-
gene1353	AFUB_090970	mitochondrial carrier protein%2C putative	GO:0015693|GO:0005743|GO:1990616|GO:0015095	magnesium ion transport|mitochondrial inner membrane||magnesium ion transmembrane transporter activity	-	-	-	-	DS499601.1:1297233-1298574	621	616	683	1190	1458	1216	48.4278	49.0793	48.1086	84.7753	84.5384	83.8458	48.5386	84.3865	-0.797881	9.71e-28	1.19e-26	-
gene9469	AFUB_010540	calcium channel subunit Cch1	GO:0016020|GO:1901196|GO:0005783|GO:0071260|GO:0005829|GO:0098703|GO:0005509|GO:0005891|GO:0030448|GO:0031505|GO:0048315|GO:0005262|GO:0005245|GO:0032512|GO:0009826	membrane|positive regulation of calcium-mediated signaling involved in cellular response to salt stress|endoplasmic reticulum|cellular response to mechanical stimulus|cytosol||calcium ion binding|voltage-gated calcium channel complex|hyphal growth|fungal-type cell wall organization|conidium formation|calcium channel activity|voltage-gated calcium channel activity|regulation of protein phosphatase…	-	-	-	-	DS499594.1:2991132-2997723	1922	2055	2412	1189	1452	1162	26.7198	29.188	30.2869	15.1001	15.0086	14.2833	28.7316	14.7973	0.957301	1e-27	1.23e-26	-
gene5131	AFUB_061230	3'-5' exoribonuclease (Csl4)%2C putative	GO:0005829|GO:0071035|GO:0070481|GO:0000177|GO:0034427|GO:0000176|GO:0071038|GO:0000467|GO:0003723	cytosol|nuclear polyadenylation-dependent rRNA catabolic process|nuclear-transcribed mRNA catabolic process, non-stop decay|cytoplasmic exosome (RNase complex)|nuclear-transcribed mRNA catabolic process, exonucleolytic, 3'-5'|nuclear exosome (RNase complex)|nuclear polyadenylation-dependent tRNA catabolic process|exonucleolytic trimming to generate mature 3'-end of 5.8S rRNA from tricistronic rRN…	-	-	ko03018	RNA degradation	DS499597.1:3461994-3462743	267	203	275	568	790	587	31.5656	24.5196	29.3653	61.3437	69.4421	61.3599	28.4835	64.0485	-1.16904	1.17e-27	1.43e-26	DOWN
gene5810	AFUB_039270	GTPase activating protein Sar1%2C putative	GO:0005829|GO:0001411|GO:0007264|GO:0005886|GO:0046580|GO:0032005|GO:0030428|GO:0043547|GO:0005096|GO:0005634|GO:0007015	cytosol|hyphal tip|small GTPase mediated signal transduction|plasma membrane|negative regulation of Ras protein signal transduction|signal transduction involved in conjugation with cellular fusion|cell septum|positive regulation of GTPase activity|GTPase activator activity|nucleus|actin filament organization	-	-	ko04810	Regulation of actin cytoskeleton	DS499596.1:1528266-1530806	102	80	89	300	324	253	3.86498	3.09706	3.04603	10.3845	9.12823	8.47642	3.33602	9.32973	-1.48371	1.23e-27	1.51e-26	DOWN
gene4637	AFUB_056300	conserved hypothetical protein	GO:0008150|GO:0005575|GO:0003674	biological_process|cellular_component|molecular_function	-	-	-	-	DS499597.1:2145399-2147641	1141	982	1112	2035	2657	2336	55.2839	48.6114	48.6649	90.0732	95.7188	100.076	50.8534	95.2893	-0.90597	1.35e-27	1.65e-26	-
gene5107	AFUB_060990	conserved hypothetical protein	GO:0003674|GO:0005575|GO:0008150	molecular_function|cellular_component|biological_process	-	-	-	-	DS499597.1:3401607-3403769	3142	3008	3182	1824	2067	1823	132.853	129.944	121.525	70.4545	64.9829	68.1547	128.107	67.8641	0.916633	1.36e-27	1.66e-26	-
gene726	AFUB_096210	Rab geranylgeranyl transferase escort protein%2C putative	GO:0018344|GO:0090630|GO:0005886|GO:0006612|GO:0005829|GO:0005634|GO:0005968|GO:0017137|GO:0006888|GO:0004663	protein geranylgeranylation||plasma membrane|protein targeting to membrane|cytosol|nucleus|Rab-protein geranylgeranyltransferase complex|Rab GTPase binding|ER to Golgi vesicle-mediated transport|Rab geranylgeranyltransferase activity	-	-	-	-	DS499602.1:936856-938751	1737	1882	1829	3556	4202	3682	97.6016	108.041	92.8258	182.531	175.552	182.93	99.4896	180.338	-0.858084	1.58e-27	1.92e-26	-
gene9565	AFUB_011500	chitin biosynthesis protein (Chs7)%2C putative	GO:0009405|GO:0005935|GO:1900429|GO:0044182|GO:0005789|GO:0060257|GO:0034221|GO:0005628|GO:0000128|GO:0006457|GO:0051082|GO:0006888|GO:0005934	pathogenesis|cellular bud neck|negative regulation of filamentous growth of a population of unicellular organisms|filamentous growth of a population of unicellular organisms|endoplasmic reticulum membrane|negative regulation of flocculation|fungal-type cell wall chitin biosynthetic process|prospore membrane|flocculation|protein folding|unfolded protein binding|ER to Golgi vesicle-mediated transpo…	-	-	-	-	DS499594.1:3251046-3252202	1547	1521	1666	977	1053	868	137.719	138.34	133.961	79.4544	69.699	68.3232	136.673	72.4922	0.914835	1.59e-27	1.93e-26	-
gene7509	AFUB_024760	phospholipid-transporting ATPase%2C putative	GO:0006897|GO:0016021|GO:0000028|GO:0005783|GO:0005524|GO:0006886|GO:0000287|GO:0000166|GO:0045332|GO:0006812|GO:0000749|GO:0006892|GO:0005802|GO:0007163|GO:1990530|GO:0046872|GO:0032456|GO:0019829|GO:0004012	endocytosis|integral component of membrane|ribosomal small subunit assembly|endoplasmic reticulum|ATP binding|intracellular protein transport|magnesium ion binding|nucleotide binding|phospholipid translocation|cation transport|response to pheromone involved in conjugation with cellular fusion|post-Golgi vesicle-mediated transport|trans-Golgi network|establishment or maintenance of cell polarity||…	-	-	-	-	DS499595.1:2258999-2263175	3149	3209	3503	2004	2315	1875	68.5355	71.3553	68.8623	39.8437	37.4617	36.0818	69.5844	37.7957	0.880541	1.81e-27	2.2e-26	-
gene2122	AFUB_085790	conserved hypothetical protein	GO:0005575|GO:0008150	cellular_component|biological_process	-	-	-	-	DS499600.1:1761070-1763868	5772	6637	5956	14927	16114	12672	182.847	214.806	170.417	431.969	379.54	354.936	189.357	388.815	-1.03798	1.85e-27	2.25e-26	DOWN
gene8111	AFUB_030770	C2H2 finger domain protein%2C putative	GO:0003674|GO:0005575|GO:0008150	molecular_function|cellular_component|biological_process	-	-	-	-	DS499595.1:3968208-3969596	175	165	261	57	55	49	11.1712	10.7612	15.0488	3.32394	2.61046	2.76567	12.3271	2.90003	2.08769	1.88e-27	2.28e-26	UP
gene4597	AFUB_055900	37S ribosomal protein S16	GO:0006412|GO:0005763|GO:0003735	translation|mitochondrial small ribosomal subunit|structural constituent of ribosome	-	-	ko03010	Ribosome	DS499597.1:2020857-2021378	257	234	296	566	748	558	72.3415	67.2949	75.2563	145.542	156.548	138.877	71.6309	146.989	-1.03706	1.99e-27	2.42e-26	DOWN
gene6620	AFUB_047330	conserved hypothetical protein	GO:0005575|GO:0008150|GO:0003674	cellular_component|biological_process|molecular_function	-	-	-	-	DS499596.1:3861500-3863615	229	187	220	78	87	71	10.3967	8.67395	9.0216	3.23499	2.9368	2.85012	9.3641	3.0073	1.63867	2.01e-27	2.43e-26	UP
gene308	AFUB_099610	conserved hypothetical protein	GO:0003674|GO:0008150|GO:0005575	molecular_function|biological_process|cellular_component	-	-	-	-	DS499603.1:392881-394071	378	492	298	96	95	84	29.6342	39.4076	21.1016	6.8753	5.53758	5.82271	30.0478	6.07853	2.30547	2.38e-27	2.88e-26	UP
gene8250	AFUB_032160	DHHC zinc finger membrane protein	GO:0008150|GO:0005575	biological_process|cellular_component	-	-	-	-	DS499595.1:4348456-4350179	2000	2018	2233	1275	1328	1093	107.671	110.995	108.582	62.7046	53.1571	52.0277	109.083	55.9631	0.962877	2.55e-27	3.08e-26	-
gene491	AFUB_093850	mitochondrial translation optimization protein (Mto1)%2C putative	GO:0005739|GO:0050660|GO:0070899	mitochondrion|flavin adenine dinucleotide binding|mitochondrial tRNA wobble uridine modification	-	-	-	-	DS499602.1:289407-291551	294	201	279	610	860	711	12.5207	8.74566	10.7321	23.7319	27.2317	26.773	10.6662	25.9122	-1.28059	2.67e-27	3.22e-26	DOWN
gene3754	AFUB_070860	GNAT family acetyltransferase%2C putative	GO:0008150|GO:0005575	biological_process|cellular_component	-	-	-	-	DS499598.1:2204327-2204860	704	786	790	351	482	311	116.895	133.339	118.481	53.2413	59.5063	45.6591	122.905	52.8023	1.21887	2.83e-27	3.4e-26	UP
gene9281	AFUB_008670	CUE domain protein%2C putative	GO:0008150|GO:0005575|GO:0003674	biological_process|cellular_component|molecular_function	-	-	-	-	DS499594.1:2469984-2471403	4415	3900	4648	2490	3137	2468	327.04	295.154	310.981	168.495	172.774	161.644	311.058	167.638	0.89184	3.13e-27	3.76e-26	-
gene8544	AFUB_001340	nuclear mRNA splicing factor%2C putative	GO:0045292|GO:0003676|GO:0005686	mRNA cis splicing, via spliceosome|nucleic acid binding|U2 snRNP	-	-	ko03040	Spliceosome	DS499594.1:354189-358303	1832	1546	1994	3332	4527	3546	44.165	38.0781	43.4186	73.3797	81.1439	75.5849	41.8872	76.7028	-0.872769	3.14e-27	3.77e-26	-
gene3144	AFUB_064740	peptidyl-prolyl cis-trans isomerase (CypB)%2C putative	GO:0000413|GO:0009514|GO:0005783|GO:0003755|GO:0006457|GO:0005576|GO:0005794	protein peptidyl-prolyl isomerization|glyoxysome|endoplasmic reticulum|peptidyl-prolyl cis-trans isomerase activity|protein folding|extracellular region|Golgi apparatus	-	-	-	-	DS499598.1:536809-537809	1562	1464	1685	3110	3596	2775	219.839	210.513	214.201	399.855	376.302	345.327	214.851	373.828	-0.799038	3.35e-27	4.02e-26	-
gene2496	AFUB_075300	conserved hypothetical protein	GO:0008150|GO:0005575|GO:0003674	biological_process|cellular_component|molecular_function	-	-	-	-	DS499599.1:906309-908057	4400	4848	4737	2681	3085	2540	241.272	271.6	234.615	134.298	125.777	123.149	249.162	127.741	0.963859	3.44e-27	4.12e-26	-
gene4276	AFUB_052680	NTF2 and RRM domain protein	GO:0005622|GO:0003676|GO:0000166|GO:0006810	intracellular|nucleic acid binding|nucleotide binding|transport	-	-	-	-	DS499597.1:1033372-1035122	1377	1175	1436	2449	3272	2675	75.6475	65.9496	71.2547	122.905	133.649	129.936	70.9506	128.83	-0.86058	3.47e-27	4.15e-26	-
gene3872	AFUB_072030	squalene-hopene-cyclase%2C putative	GO:0005575|GO:0019748|GO:1900581|GO:0000250	cellular_component|secondary metabolic process|(17Z)-protosta-17(20),24-dien-3beta-ol biosynthetic process|lanosterol synthase activity	K01852	EC:5.4.99.7[---]	ko01100|ko01110|ko01130|ko00100	Metabolic pathways|Biosynthesis of secondary metabolites|Biosynthesis of antibiotics|Steroid biosynthesis	DS499598.1:2592476-2594683	27	47	45	0	0	0	1.08426	1.9283	1.63221	0	0	0	1.54825	0	Inf	3.53e-27	4.22e-26	UP
gene5212	AFUB_062050	12-oxophytodienoate reductase%2C putative	GO:0005575	cellular_component	-	-	-	-	DS499597.1:3645984-3647317	1435	1368	1520	2610	3274	2678	103.445	100.753	98.9693	171.877	175.481	170.692	101.056	172.683	-0.772976	3.55e-27	4.24e-26	-
gene4479	AFUB_054710	vacuolar protein sorting-associated protein vps17	GO:0005634|GO:0030905|GO:0007154|GO:0005628|GO:0042147|GO:0005768|GO:0032120|GO:0008565|GO:0032266|GO:0005829|GO:0006886	nucleus|retromer complex, outer shell|cell communication|prospore membrane|retrograde transport, endosome to Golgi|endosome|ascospore-type prospore membrane assembly|protein transporter activity|phosphatidylinositol-3-phosphate binding|cytosol|intracellular protein transport	-	-	-	-	DS499597.1:1676817-1678715	3775	3876	4194	2285	2862	2335	188.468	197.705	189.124	104.214	106.239	103.075	191.766	104.509	0.875718	3.79e-27	4.51e-26	-
gene8816	AFUB_004050	conserved hypothetical protein	-	-	-	-	-	-	DS499594.1:1130945-1131345	80	62	68	214	286	215	25.9832	20.5734	19.9484	63.4942	69.0653	61.7425	22.1684	64.7673	-1.54676	4e-27	4.76e-26	DOWN
gene356	AFUB_100090	Got1 family protein	GO:0003674	molecular_function	-	-	-	-	DS499603.1:520412-520864	38	26	35	143	189	125	9.93923	6.94797	8.26864	34.168	36.7552	28.908	8.38528	33.2771	-1.9886	5.33e-27	6.34e-26	DOWN
gene4154	AFUB_051460	choline transport protein Ctr%2C putative	GO:0005575	cellular_component	-	-	-	-	DS499597.1:713745-715446	413	327	418	130	202	158	24.81	20.0696	22.6805	7.13412	9.02238	8.39226	22.52	8.18292	1.46052	5.6e-27	6.64e-26	UP
gene9743	AFUB_013280	MFS multidrug transporter%2C putative	GO:0003674	molecular_function	-	-	-	-	DS499594.1:3752305-3754333	359	333	298	742	964	862	17.4516	16.5385	13.0844	32.9505	34.8425	37.0502	15.6915	34.9477	-1.15521	5.6e-27	6.64e-26	DOWN
gene4052	AFUB_050440	aldo-keto reductase (AKR)%2C putative	GO:0003674|GO:0005575|GO:0008150	molecular_function|cellular_component|biological_process	-	-	-	-	DS499597.1:420297-421313	1094	1087	1504	633	725	608	101.361	102.895	125.863	53.5765	49.944	49.8081	110.04	51.1095	1.10636	5.71e-27	6.76e-26	UP
gene9186	AFUB_007730	glutamate synthase Glt1%2C putative	GO:0016040|GO:0055114|GO:0009064|GO:0005829|GO:0051536|GO:0006537	glutamate synthase (NADH) activity|oxidation-reduction process|glutamine family amino acid metabolic process|cytosol|iron-sulfur cluster binding|glutamate biosynthetic process	K00264	EC:1.4.1.13 1.4.1.14[---]	ko01100|ko01110|ko01130|ko01120|ko01230|ko00250|ko00910	Metabolic pathways|Biosynthesis of secondary metabolites|Biosynthesis of antibiotics|Microbial metabolism in diverse environments|Biosynthesis of amino acids|Alanine, aspartate and glutamate metabolism|Nitrogen metabolism	DS499594.1:2160051-2166649	4876	3582	6281	13791	14735	12831	67.7546	50.8528	78.832	175.061	152.236	157.645	65.8131	161.647	-1.2964	5.79e-27	6.85e-26	DOWN
gene3933	AFUB_049250	ABC multidrug transporter%2C putative	GO:0042626|GO:0000166|GO:0017111|GO:0016020|GO:0016887|GO:0016021|GO:0006810|GO:0005524	ATPase activity, coupled to transmembrane movement of substances|nucleotide binding|nucleoside-triphosphatase activity|membrane|ATPase activity|integral component of membrane|transport|ATP binding	-	-	ko02010	ABC transporters	DS499597.1:141182-145831	1423	910	1632	371	572	471	28.572	18.6677	29.5974	6.80498	8.53934	8.36179	25.6123	7.90204	1.69654	7.07e-27	8.35e-26	UP
gene960	AFUB_087060	ABC multidrug transporter%2C putative	GO:0042626|GO:0000166|GO:0016887|GO:0055085|GO:0016021|GO:0017111|GO:0005524	ATPase activity, coupled to transmembrane movement of substances|nucleotide binding|ATPase activity|transmembrane transport|integral component of membrane|nucleoside-triphosphatase activity|ATP binding	K05658	EC:3.6.3.44[---]	ko04310|ko02010|ko00061	Wnt signaling pathway|ABC transporters|Fatty acid biosynthesis	DS499601.1:126652-130951	1559	1680	1672	937	1066	936	36.1392	39.7883	35.008	19.8422	18.3731	19.1846	36.9785	19.1333	0.9506	8.36e-27	9.86e-26	-
gene6521	AFUB_046340	MFS multidrug transporter%2C putative	GO:0003674	molecular_function	-	-	-	-	DS499596.1:3613218-3615141	323	241	326	721	785	662	17.7115	13.5016	16.1462	36.1167	32.0049	32.0964	15.7864	33.406	-1.08142	8.46e-27	9.97e-26	DOWN
gene2706	AFUB_077400	1%2C3-beta-glucanosyltransferase Gel2	GO:0031505|GO:0042123|GO:0042124	fungal-type cell wall organization|glucanosyltransferase activity|1,3-beta-glucanosyltransferase activity	-	-	-	-	DS499599.1:1511256-1512953	1348	1301	1503	2474	3140	2647	83.7001	82.5328	84.2933	140.331	144.963	145.323	83.5087	143.539	-0.781445	8.51e-27	1e-25	-
gene5926	AFUB_040430	isocitrate dehydrogenase Idp1%2C putative	GO:0005576|GO:0005777|GO:0006537|GO:0006102|GO:0004450|GO:0055114|GO:0042645	extracellular region|peroxisome|glutamate biosynthetic process|isocitrate metabolic process|isocitrate dehydrogenase (NADP+) activity|oxidation-reduction process|mitochondrial nucleoid	K00031	EC:1.1.1.42[---]	ko01100|ko01110|ko01130|ko01120|ko01230|ko01200|ko04146|ko01210|ko00020|ko00480|ko00720	Metabolic pathways|Biosynthesis of secondary metabolites|Biosynthesis of antibiotics|Microbial metabolism in diverse environments|Biosynthesis of amino acids|Carbon metabolism|Peroxisome|2-Oxocarboxylic acid metabolism|Citrate cycle (TCA cycle)|Glutathione metabolism|Carbon fixation pathways in prokaryotes	DS499596.1:1829624-1831859	3214	3055	3405	5937	6892	5852	189.228	183.765	181.073	319.319	301.701	304.64	184.689	308.553	-0.740424	8.61e-27	1.01e-25	-
gene3972	AFUB_049640	integral membrane protein%2C Mpv17/PMP22 family%2C putative	GO:0003674	molecular_function	-	-	ko04146	Peroxisome	DS499597.1:219533-220274	28	18	26	108	133	108	4.20077	2.75903	3.52327	14.802	14.8362	14.3266	3.49436	14.6549	-2.06829	9.89e-27	1.16e-25	DOWN
gene6695	AFUB_048080	phosphoketolase%2C putative	GO:0005575	cellular_component	K01621	EC:4.1.2.9 4.1.2.22[---]	ko01100|ko01120|ko00030|ko00710	Metabolic pathways|Microbial metabolism in diverse environments|Pentose phosphate pathway|Carbon fixation in photosynthetic organisms	DS499596.1:4050756-4053194	17683	15268	21296	10111	11763	9618	642.848	567.085	699.276	335.788	317.953	309.158	636.403	320.966	0.987518	1.05e-26	1.23e-25	-
gene9698	AFUB_012830	DUF6 domain protein%2C putative	GO:0003674|GO:0008150	molecular_function|biological_process	-	-	-	-	DS499594.1:3616339-3617781	804	640	850	388	448	312	53.7622	43.7234	51.3378	23.7012	22.2737	18.4467	49.6078	21.4739	1.20799	1.07e-26	1.25e-25	UP
gene8865	AFUB_004530	polyadenylate-binding protein	GO:0003723|GO:0006406|GO:0003676|GO:0005634|GO:0000166|GO:0010494|GO:0005829	RNA binding|mRNA export from nucleus|nucleic acid binding|nucleus|nucleotide binding|cytoplasmic stress granule|cytosol	-	-	ko03013|ko03018|ko03015	RNA transport|RNA degradation|mRNA surveillance pathway	DS499594.1:1275417-1277812	2457	1833	2607	4745	7033	5750	96.3112	73.4087	92.3019	169.913	204.977	199.289	87.3406	191.393	-1.13181	1.07e-26	1.26e-25	DOWN
gene2172	AFUB_086280	F-box domain and ankyrin repeat protein	GO:0003674|GO:0008150|GO:0005575	molecular_function|biological_process|cellular_component	-	-	ko00310|ko04624	Lysine degradation|Toll and Imd signaling pathway	DS499600.1:1887315-1889357	19	31	16	136	136	150	0.824621	1.3746	0.627221	5.39206	4.38862	5.75613	0.942148	5.17894	-2.45863	1.18e-26	1.38e-25	DOWN
gene2750	AFUB_077850	conserved hypothetical protein	GO:0005575	cellular_component	-	-	-	-	DS499599.1:1645689-1646951	127	67	128	5	19	8	9.43114	5.08332	8.58554	0.339213	1.04907	0.525299	7.7	0.63786	3.59355	1.22e-26	1.42e-25	UP
gene2246	AFUB_072800	casein kinase I homolog%2C putative	GO:0005935|GO:0000902|GO:0004713|GO:0000287|GO:0005524|GO:0006897|GO:0009749|GO:0005886|GO:0048315|GO:0090215|GO:0005937|GO:0038083|GO:0004674|GO:0040009|GO:0005773	cellular bud neck|cell morphogenesis|protein tyrosine kinase activity|magnesium ion binding|ATP binding|endocytosis|response to glucose|plasma membrane|conidium formation|regulation of 1-phosphatidylinositol-4-phosphate 5-kinase activity|mating projection|peptidyl-tyrosine autophosphorylation|protein serine/threonine kinase activity|regulation of growth rate|vacuole	K02218	EC:2.7.11.1[---]	ko04011|ko04392	MAPK signaling pathway - yeast|Hippo signaling pathway -multiple species	DS499599.1:171441-174869	1492	1343	1557	2862	3237	2641	84.1551	77.3929	79.3229	147.469	135.752	131.711	80.2903	138.311	-0.784616	1.42e-26	1.66e-25	-
gene4791	AFUB_057840	conserved hypothetical protein	GO:0008150|GO:0005575|GO:0003674	biological_process|cellular_component|molecular_function	-	-	-	-	DS499597.1:2524186-2525080	151	203	184	48	58	50	21.1514	29.0516	23.2796	6.14216	6.04062	6.19265	24.4942	6.12514	1.99963	1.58e-26	1.84e-25	UP
gene5396	AFUB_035140	C2H2 finger domain protein%2C putative	GO:0008150|GO:0005575|GO:0003674	biological_process|cellular_component|molecular_function	-	-	-	-	DS499596.1:313897-315764	644	604	652	1474	1528	1196	32.4258	31.071	29.6518	67.7986	57.2033	53.2451	31.0495	59.4157	-0.936272	1.76e-26	2.04e-25	-
gene1178	AFUB_089220	G-patch RNA maturation protein (Gno1)%2C putative	GO:0000494|GO:0005654|GO:0005730|GO:0032211|GO:0008047|GO:0003676|GO:0010521	box C/D snoRNA 3'-end processing|nucleoplasm|nucleolus|negative regulation of telomere maintenance via telomerase|enzyme activator activity|nucleic acid binding|telomerase inhibitor activity	-	-	-	-	DS499601.1:784670-785683	397	403	428	785	1003	856	38.471	39.8989	37.4614	69.4914	72.2665	73.3433	38.6105	71.7004	-0.892989	1.8e-26	2.09e-25	-
gene4055	AFUB_050470	histone H2A	GO:0030466|GO:0043486|GO:0000812|GO:0003677|GO:0070481|GO:0006357|GO:0031011|GO:0003682|GO:0006353|GO:0005739|GO:0006334|GO:0046982|GO:0000786	chromatin silencing at silent mating-type cassette|histone exchange|Swr1 complex|DNA binding|nuclear-transcribed mRNA catabolic process, non-stop decay|regulation of transcription from RNA polymerase II promoter|Ino80 complex|chromatin binding|DNA-templated transcription, termination|mitochondrion|nucleosome assembly|protein heterodimerization activity|nucleosome	-	-	ko04010|ko00950	MAPK signaling pathway|Isoquinoline alkaloid biosynthesis	DS499597.1:433820-434639	735	636	707	1446	1765	1271	156.284	138.165	135.783	280.876	279.04	238.956	143.411	266.29	-0.892846	1.81e-26	2.1e-25	-
gene7044	AFUB_020120	cactin%2C putative	GO:0003674	molecular_function	-	-	-	-	DS499595.1:787956-789783	1041	1021	1228	599	780	618	54.0731	54.1839	57.6139	28.4234	30.1244	28.3833	55.2903	28.977	0.932117	1.82e-26	2.11e-25	-
gene8386	AFUB_033520	MFS transporter%2C putative	GO:0003674	molecular_function	-	-	-	-	DS499595.1:4700653-4702280	220	332	284	993	883	933	12.7746	19.6959	14.8951	52.6736	38.1223	47.9017	15.7885	46.2325	-1.55003	1.85e-26	2.14e-25	DOWN
gene3002	AFUB_063340	conserved hypothetical protein	GO:0003674|GO:0008150|GO:0005575	molecular_function|biological_process|cellular_component	-	-	-	-	DS499598.1:150392-150970	884	880	1062	433	595	528	135.375	137.683	146.895	60.5747	67.7479	71.4929	139.985	66.6052	1.07156	1.86e-26	2.15e-25	UP
gene7897	AFUB_028640	mitochondrial dicarboxylate carrier%2C putative	GO:0031966|GO:0005310|GO:0006839|GO:0006835|GO:0005886|GO:0005740	mitochondrial membrane|dicarboxylic acid transmembrane transporter activity|mitochondrial transport|dicarboxylic acid transport|plasma membrane|mitochondrial envelope	-	-	ko00073	Cutin, suberine and wax biosynthesis	DS499595.1:3318286-3319472	219	165	175	471	762	624	21.2221	16.3358	15.3172	41.6949	54.9024	53.4652	17.625	50.0208	-1.5049	1.87e-26	2.16e-25	DOWN
gene6613	AFUB_047260	GPI anchored cell wall protein%2C putative	GO:0003674|GO:0005575|GO:0008150	molecular_function|cellular_component|biological_process	-	-	-	-	DS499596.1:3846106-3846753	28	42	42	1	0	1	3.83126	5.8715	5.19085	0.124981	0	0.121032	4.96453	0.0820046	5.91981	2.16e-26	2.49e-25	UP
gene7735	AFUB_027030	alpha-1%2C3-glucan synthase%2C putative	GO:0070596|GO:0035841|GO:0047657|GO:0005619|GO:0009272|GO:0032153|GO:0000935|GO:0005886|GO:0035840|GO:0031671|GO:0043169|GO:0035690|GO:0033201	(1->3)-alpha-glucan biosynthetic process|new growing cell tip|alpha-1,3-glucan synthase activity|ascospore wall|fungal-type cell wall biogenesis|cell division site|barrier septum|plasma membrane|old growing cell tip|primary cell septum biogenesis|cation binding|cellular response to drug|alpha-1,4-glucan synthase activity	-	-	-	-	DS499595.1:2874056-2881706	535	500	602	299	319	264	6.51519	6.22095	6.62167	3.32631	2.88839	2.84264	6.4526	3.01911	1.09576	2.59e-26	2.98e-25	UP
gene3873	AFUB_072040	cytochrome P450 monooxygenase%2C putative	GO:0005575|GO:0019748	cellular_component|secondary metabolic process	K07424	EC:1.14.14.1[---]	ko01100|ko00830|ko00140|ko00591	Metabolic pathways|Retinol metabolism|Steroid hormone biosynthesis|Linoleic acid metabolism	DS499598.1:2595118-2596707	40	37	39	2	1	2	2.23064	2.10804	1.96442	0.101871	0.0414755	0.0986057	2.10103	0.0806509	4.70326	2.65e-26	3.05e-25	UP
gene8886	AFUB_004740	37S ribosomal protein Mrp10%2C mitochondrial	GO:0005829|GO:0005763|GO:0003735|GO:0032543|GO:0005634	cytosol|mitochondrial small ribosomal subunit|structural constituent of ribosome|mitochondrial translation|nucleus	-	-	-	-	DS499594.1:1332459-1332969	638	502	617	1239	1413	1148	184.869	148.614	161.483	327.969	304.423	294.122	164.989	308.838	-0.904485	2.84e-26	3.26e-25	-
gene6227	AFUB_043410	chitin synthase activator (Chs3)%2C putative	GO:0046658|GO:0090093|GO:0034613|GO:0051286|GO:0000935|GO:0000148|GO:0032153|GO:0005829|GO:0003674|GO:0000917|GO:0005634	anchored component of plasma membrane|regulation of fungal-type cell wall beta-glucan biosynthetic process|cellular protein localization|cell tip|barrier septum|1,3-beta-D-glucan synthase complex|cell division site|cytosol|molecular_function|barrier septum assembly|nucleus	-	-	-	-	DS499596.1:2691086-2693387	3019	2984	3068	1767	2058	1795	122.736	123.943	112.658	65.6241	62.2081	64.5233	119.779	64.1185	0.901561	2.99e-26	3.43e-25	-
gene9730	AFUB_013150	phenol 2-monooxygenase%2C putative	GO:0005575	cellular_component	K03380	EC:1.14.13.7[---]	ko01120|ko00627|ko00623	Microbial metabolism in diverse environments|Aminobenzoate degradation|Toluene degradation	DS499594.1:3699201-3701456	1204	1308	1406	699	724	741	54.1632	60.1172	57.1296	28.7259	24.2164	29.474	57.1366	27.4721	1.05645	2.99e-26	3.43e-25	UP
gene6263	AFUB_043770	fatty acid synthase alpha subunit FasA%2C putative	GO:0004315|GO:1900535|GO:0005835|GO:0009405|GO:0009059|GO:0008897|GO:0004316|GO:0004312|GO:0000287|GO:0009514|GO:0005739|GO:0009268	3-oxoacyl-[acyl-carrier-protein] synthase activity|palmitic acid biosynthetic process|fatty acid synthase complex|pathogenesis|macromolecule biosynthetic process|holo-[acyl-carrier-protein] synthase activity|3-oxoacyl-[acyl-carrier-protein] reductase (NADPH) activity|fatty acid synthase activity|magnesium ion binding|glyoxysome|mitochondrion|response to pH	K00667	EC:2.3.1.86[---]	ko01100|ko01212|ko00061	Metabolic pathways|Fatty acid metabolism|Fatty acid biosynthesis	DS499596.1:2851676-2857388	8735	9462	11193	20525	21620	19700	138.95	153.778	160.821	298.263	255.709	277.081	151.183	277.018	-0.873682	3.21e-26	3.67e-25	-
gene9346	AFUB_009310	VPS9 domain protein%2C putative	GO:0005575	cellular_component	-	-	-	-	DS499594.1:2629449-2633493	1700	1700	1868	1006	1280	1055	38.3842	39.2162	38.0959	20.7501	21.4885	21.062	38.5654	21.1002	0.870052	4.46e-26	5.1e-25	-
gene7628	AFUB_025950	DNA replication licensing factor Mcm7%2C putative	GO:0000790|GO:0000166|GO:0006260|GO:0003697|GO:0017116|GO:0005524|GO:0006270|GO:0097373|GO:0042555|GO:0043140	nuclear chromatin|nucleotide binding|DNA replication|single-stranded DNA binding|single-stranded DNA-dependent ATP-dependent DNA helicase activity|ATP binding|DNA replication initiation|MCM core complex|MCM complex|ATP-dependent 3'-5' DNA helicase activity	K02210	EC:3.6.4.12[---]	ko04111|ko04113|ko04110|ko03030	Cell cycle - yeast|Meiosis - yeast|Cell cycle|DNA replication	DS499595.1:2566238-2568903	734	695	835	1347	1755	1416	25.3731	24.5457	26.0712	42.5366	45.1073	43.2796	25.33	43.6412	-0.784844	5.01e-26	5.72e-25	-
gene3701	AFUB_070330	37S ribosomal protein Rsm24%2C putative	GO:0003674|GO:0008150	molecular_function|biological_process	-	-	-	-	DS499598.1:2073883-2075094	1030	1023	1127	1921	2312	2069	79.2773	80.4453	78.3491	135.07	132.31	140.804	79.3572	136.061	-0.777823	5.21e-26	5.94e-25	-
gene4046	AFUB_050380	eukaryotic translation initiation factor 3%2C gamma subunit%2C putative	GO:0006413|GO:0030488|GO:0003743|GO:0005634|GO:0016429|GO:0031515	translational initiation|tRNA methylation|translation initiation factor activity|nucleus|tRNA (adenine-N1-)-methyltransferase activity|tRNA (m1A) methyltransferase complex	-	-	-	-	DS499597.1:405246-407018	471	418	452	869	1216	1061	24.2946	22.0281	21.0584	40.9474	46.6353	48.3891	22.4604	45.3239	-1.01289	5.59e-26	6.37e-25	DOWN
gene2798	AFUB_078320	conserved hypothetical protein	GO:0003674|GO:0008150|GO:0005575	molecular_function|biological_process|cellular_component	-	-	-	-	DS499599.1:1786632-1788086	154	117	148	344	536	438	9.38476	7.28453	8.14633	19.1504	24.2862	23.6004	8.27187	22.3457	-1.43371	6.49e-26	7.39e-25	DOWN
gene318	AFUB_099710	DUF1212 domain membrane protein	GO:0008150|GO:0005575|GO:0003674	biological_process|cellular_component|molecular_function	-	-	-	-	DS499603.1:414757-417351	696	840	927	414	474	335	23.7813	29.3237	28.6091	12.9225	12.042	10.1208	27.2381	11.6951	1.21972	6.62e-26	7.52e-25	UP
gene3181	AFUB_065110	ornithine decarboxylase	GO:0071897|GO:0009847|GO:0005634|GO:0009446|GO:0004586|GO:0005829|GO:0000280|GO:0008295	DNA biosynthetic process|spore germination|nucleus|putrescine biosynthetic process|ornithine decarboxylase activity|cytosol|nuclear division|spermidine biosynthetic process	K01581	EC:4.1.1.17[---]	ko01100|ko01110|ko01130|ko00330|ko00480	Metabolic pathways|Biosynthesis of secondary metabolites|Biosynthesis of antibiotics|Arginine and proline metabolism|Glutathione metabolism	DS499598.1:628385-629800	2523	2185	2696	4401	5845	4927	164.25	145.329	158.528	261.732	282.921	283.605	156.035	276.086	-0.823243	7.5e-26	8.51e-25	-
gene8440	AFUB_000300	conserved hypothetical protein	GO:0003674|GO:0005575|GO:0008150	molecular_function|cellular_component|biological_process	-	-	-	-	DS499594.1:89693-90443	5	5	8	60	66	61	0.628834	0.642484	0.908803	6.89362	6.17184	6.7834	0.726707	6.61629	-3.18658	7.57e-26	8.58e-25	DOWN
gene1761	AFUB_082200	methylenetetrahydrofolate dehydrogenase	GO:0006730|GO:0009396|GO:0005634|GO:0004487|GO:0005829|GO:0004488|GO:0009113|GO:0055114	one-carbon metabolic process|folic acid-containing compound biosynthetic process|nucleus|methylenetetrahydrofolate dehydrogenase (NAD+) activity|cytosol|methylenetetrahydrofolate dehydrogenase (NADP+) activity|purine nucleobase biosynthetic process|oxidation-reduction process	K00295	EC:1.5.1.15[---]	ko01100|ko00670	Metabolic pathways|One carbon pool by folate	DS499600.1:689986-691127	552	439	712	1239	1807	1471	54.5646	44.3353	63.5697	111.882	132.808	128.567	54.1565	124.419	-1.2	8.68e-26	9.82e-25	DOWN
gene2381	AFUB_074150	DNA polymerase V%2C putative	GO:0003887|GO:0005829|GO:0042790|GO:0000182|GO:0005730	DNA-directed DNA polymerase activity|cytosol|transcription of nuclear large rRNA transcript from RNA polymerase I promoter|rDNA binding|nucleolus	-	-	-	-	DS499599.1:557813-560981	435	366	542	918	1323	1074	13.0924	11.2545	14.7343	25.2402	29.6063	28.5811	13.0271	27.8092	-1.09405	8.68e-26	9.82e-25	DOWN
gene6624	AFUB_047370	RTA1 domain protein%2C putative	GO:0003674	molecular_function	-	-	-	-	DS499596.1:3874029-3874923	119	125	56	2	2	7	12.6973	13.6266	5.39695	0.194916	0.158637	0.660383	10.5736	0.337979	4.96739	9.26e-26	1.05e-24	UP
gene7986	AFUB_029520	annexin ANXC3.2	GO:0008150|GO:0005575	biological_process|cellular_component	-	-	-	-	DS499595.1:3599361-3600775	911	827	999	542	616	494	60.2356	55.8669	59.6622	32.7381	30.2837	28.8806	58.5882	30.6341	0.935472	1.08e-25	1.22e-24	-
gene6165	AFUB_042800	conserved hypothetical protein	GO:0008150|GO:0005575|GO:0003674	biological_process|cellular_component|molecular_function	-	-	-	-	DS499596.1:2494030-2495181	739	757	843	1407	1754	1424	65.7884	68.8517	67.7845	114.424	116.099	112.088	67.4749	114.204	-0.759185	1.11e-25	1.25e-24	-
gene4283	AFUB_052750	citrate synthase (Cit1)%2C putative	GO:0005622	intracellular	K01647	EC:2.3.3.1[---]	ko01100|ko01110|ko01130|ko01120|ko01230|ko01200|ko01210|ko00630|ko00020	Metabolic pathways|Biosynthesis of secondary metabolites|Biosynthesis of antibiotics|Microbial metabolism in diverse environments|Biosynthesis of amino acids|Carbon metabolism|2-Oxocarboxylic acid metabolism|Glyoxylate and dicarboxylate metabolism|Citrate cycle (TCA cycle)	DS499597.1:1057484-1059378	9564	8646	10297	16860	21892	19696	595.099	549.64	578.706	958.352	1012.81	1083.6	574.481	1018.26	-0.825767	1.15e-25	1.29e-24	-
gene6087	AFUB_042020	glutaminase GtaA	GO:0008150|GO:0003674	biological_process|molecular_function	-	-	-	-	DS499596.1:2284779-2287273	129	149	131	434	408	395	5.50968	6.50184	5.05365	16.9334	12.9566	14.9169	5.68839	14.9356	-1.39266	1.25e-25	1.41e-24	DOWN
gene2688	AFUB_077220	DENN (AEX-3) domain protein	GO:0005575|GO:0008150|GO:0003674	cellular_component|biological_process|molecular_function	-	-	-	-	DS499599.1:1459036-1461956	616	881	780	2050	2227	1773	20.007	29.2342	22.882	60.8238	53.7792	50.916	24.0411	55.173	-1.19846	1.29e-25	1.44e-24	DOWN
gene9218	AFUB_008040	mitochondrial carrier protein%2C putative	GO:0003674|GO:0005575|GO:0008150	molecular_function|cellular_component|biological_process	-	-	-	-	DS499594.1:2253026-2254477	177	160	141	407	498	404	12.822	11.8418	9.22574	26.9337	26.8229	25.8766	11.2965	26.5444	-1.23253	1.31e-25	1.47e-24	DOWN
gene8973	AFUB_005610	DNA-directed DNA polymerase theta%2C putative	GO:0005575|GO:0008150	cellular_component|biological_process	-	-	-	-	DS499594.1:1588772-1591964	637	602	729	323	444	346	20.0075	19.3181	20.6813	9.26776	10.3688	9.60888	20.0023	9.74848	1.03692	1.33e-25	1.49e-24	UP
gene322	AFUB_099750	WW domain protein	GO:0005575|GO:0008150|GO:0003674	cellular_component|biological_process|molecular_function	-	-	-	-	DS499603.1:428503-429578	6732	5807	7237	3399	4026	3964	748.007	659.214	726.303	345.009	332.604	389.438	711.175	355.684	0.999608	1.72e-25	1.92e-24	-
gene1406	AFUB_091500	stearic acid desaturase (SdeA)%2C putative	GO:0009267|GO:0020037|GO:0004768|GO:0036244|GO:0036170|GO:0001410|GO:0006636|GO:0036178|GO:0005783|GO:0055114	cellular response to starvation|heme binding|stearoyl-CoA 9-desaturase activity|cellular response to neutral pH|filamentous growth of a population of unicellular organisms in response to starvation|chlamydospore formation|unsaturated fatty acid biosynthetic process|filamentous growth of a population of unicellular organisms in response to neutral pH|endoplasmic reticulum|oxidation-reduction proce…	K00507	EC:1.14.19.1[---]	ko04152|ko01212|ko04212|ko00410|ko01040	AMPK signaling pathway|Fatty acid metabolism|Longevity regulating pathway - worm|beta-Alanine metabolism|Biosynthesis of unsaturated fatty acids	DS499601.1:1453091-1454523	16442	15561	17224	34879	35689	29855	1063.36	1028.2	1006.14	2060.67	1716.14	1707.21	1032.57	1828.01	-0.824037	2.43e-25	2.71e-24	-
gene6347	AFUB_044610	conserved hypothetical protein	GO:0005575	cellular_component	-	-	-	-	DS499596.1:3142543-3143718	4988	5182	5466	3234	3553	3072	440.073	467.099	435.578	260.649	233.07	239.642	447.583	244.454	0.872595	2.43e-25	2.71e-24	-
gene7510	AFUB_024770	exosome complex endonuclease 2/ribosomal RNA processing protein%2C putative	GO:0008150|GO:0003674	biological_process|molecular_function	-	-	ko03018	RNA degradation	DS499595.1:2264056-2265047	387	379	453	767	1075	837	39.0379	39.0596	41.2736	70.6788	80.6263	74.6525	39.7903	75.3192	-0.9206	2.67e-25	2.98e-24	-
gene1109	AFUB_088530	conserved hypothetical protein	GO:0003674|GO:0005575|GO:0008150	molecular_function|cellular_component|biological_process	-	-	-	-	DS499601.1:530929-531816	432	361	464	190	250	188	43.1355	36.8275	41.8473	17.3309	18.5603	16.5979	40.6034	17.4964	1.21454	2.71e-25	3.01e-24	UP
gene467	AFUB_093610	conserved hypothetical protein	GO:0008150|GO:0003674	biological_process|molecular_function	-	-	-	-	DS499602.1:210976-211708	80	106	114	22	10	19	10.8962	14.7504	14.0245	2.73729	1.0127	2.2881	13.2237	2.0127	2.71592	2.71e-25	3.01e-24	UP
gene1223	AFUB_089670	topoisomerase family protein TRF4%2C putative	GO:0043023|GO:0004652|GO:0071035|GO:0031087|GO:0031124|GO:0031499|GO:0005730|GO:0043630	ribosomal large subunit binding|polynucleotide adenylyltransferase activity|nuclear polyadenylation-dependent rRNA catabolic process|deadenylation-independent decapping of nuclear-transcribed mRNA|mRNA 3'-end processing|TRAMP complex|nucleolus|ncRNA polyadenylation involved in polyadenylation-dependent ncRNA catabolic process	K03514	EC:2.7.7.19[---]	ko03018	RNA degradation	DS499601.1:925026-927199	193	135	188	415	521	446	8.10267	5.79052	7.12896	15.9161	16.263	16.5558	7.00738	16.245	-1.21304	3.32e-25	3.69e-24	DOWN
gene8341	AFUB_033070	C-3 sterol dehydrogenase/C-4 decarboxylase family protein	GO:0006694|GO:0003854|GO:0005794|GO:0055114|GO:0005783	steroid biosynthetic process|3-beta-hydroxy-delta5-steroid dehydrogenase activity|Golgi apparatus|oxidation-reduction process|endoplasmic reticulum	K07748	EC:1.1.1.170[---]	ko01100|ko01130|ko00100	Metabolic pathways|Biosynthesis of antibiotics|Steroid biosynthesis	DS499595.1:4605186-4606319	65	47	93	8	7	4	5.08232	3.75457	6.56796	0.571414	0.406961	0.276513	5.13495	0.418296	3.61775	3.63e-25	4.03e-24	UP
gene8612	AFUB_002020	conserved hypothetical protein	GO:0003674|GO:0005575|GO:0008150	molecular_function|cellular_component|biological_process	-	-	-	-	DS499594.1:564251-567186	155	179	192	66	63	53	5.92645	6.99247	6.63075	2.30531	1.79099	1.79176	6.51656	1.96269	1.73128	4.04e-25	4.48e-24	UP
gene9507	AFUB_010920	vacuolar endopolyphosphatase%2C putative	GO:0000298|GO:0005829|GO:0000329|GO:0005634|GO:0006798|GO:0004309	endopolyphosphatase activity|cytosol|fungal-type vacuole membrane|nucleus|polyphosphate catabolic process|exopolyphosphatase activity	-	-	-	-	DS499594.1:3100748-3102849	845	810	867	1924	2128	1502	37.3313	36.5607	34.5967	77.6498	69.9007	58.6719	36.1629	68.7408	-0.926656	4.55e-25	5.04e-24	-
gene2296	AFUB_073300	methionine aminopeptidase%2C type I%2C putative	GO:0004177|GO:0009987|GO:0008235|GO:0006508|GO:0005829|GO:0005730	aminopeptidase activity|cellular process|metalloexopeptidase activity|proteolysis|cytosol|nucleolus	-	-	-	-	DS499599.1:308818-310167	353	311	444	757	1166	938	24.6648	22.2012	28.021	48.3189	60.5751	57.9494	24.9623	55.6145	-1.15571	4.68e-25	5.17e-24	DOWN
gene2191	AFUB_072250	glucosamine-fructose-6-phosphate aminotransferase	GO:0006487|GO:0005829|GO:0004360|GO:0006042|GO:0030246|GO:0007163|GO:0034221|GO:0035690|GO:0030448	protein N-linked glycosylation|cytosol|glutamine-fructose-6-phosphate transaminase (isomerizing) activity|glucosamine biosynthetic process|carbohydrate binding|establishment or maintenance of cell polarity|fungal-type cell wall chitin biosynthetic process|cellular response to drug|hyphal growth	K00820	EC:2.6.1.16[---]	ko01100|ko01130|ko00520|ko00250|ko04931	Metabolic pathways|Biosynthesis of antibiotics|Amino sugar and nucleotide sugar metabolism|Alanine, aspartate and glutamate metabolism|Insulin resistance	DS499599.1:17806-20222	20248	22442	22936	12997	15152	12767	861.074	975.064	880.996	504.917	479.094	480.055	905.711	488.022	0.892105	4.82e-25	5.32e-24	-
gene6896	AFUB_018640	AP-1 adaptor complex subunit sigma%2C putative	GO:0030121|GO:0005634|GO:0005768|GO:0006896|GO:0005829|GO:0016197|GO:0030276	AP-1 adaptor complex|nucleus|endosome|Golgi to vacuole transport|cytosol|endosomal transport|clathrin binding	-	-	-	-	DS499595.1:366104-366767	393	404	440	805	1017	771	77.956	81.875	78.8329	145.872	149.993	135.224	79.5546	143.696	-0.853005	5.28e-25	5.83e-24	-
gene826	AFUB_097210	serine carboxypeptidase (CpdS)%2C putative	GO:0005575	cellular_component	K13289	EC:3.4.16.5[---]	ko04142|ko00311	Lysosome|Penicillin and cephalosporin biosynthesis	DS499602.1:1248667-1250406	2565	2181	2535	1382	1721	1405	146.92	127.633	131.15	72.3135	73.2938	71.1563	135.234	72.2545	0.904301	5.29e-25	5.84e-24	-
gene3275	AFUB_066050	conserved hypothetical protein	GO:0003674|GO:0008150	molecular_function|biological_process	-	-	-	-	DS499598.1:872788-873651	789	685	830	1380	2004	1589	80.9706	71.8214	76.9355	129.374	152.912	144.184	76.5759	142.157	-0.892521	6.92e-25	7.62e-24	-
gene6812	AFUB_017790	alpha-amylase%2C putative	GO:0032163|GO:0030428|GO:0009277|GO:0030287|GO:0031521|GO:0043169|GO:0005509|GO:0016052|GO:2001070|GO:0004556|GO:0005576	hyphal septin band|cell septum|fungal-type cell wall|cell wall-bounded periplasmic space|spitzenkorper|cation binding|calcium ion binding|carbohydrate catabolic process|starch binding|alpha-amylase activity|extracellular region	K01176	EC:3.2.1.1[---]	ko01100|ko00500|ko04713	Metabolic pathways|Starch and sucrose metabolism|Circadian entrainment	DS499595.1:149091-151340	185	165	218	58	61	74	8.66534	7.89609	9.22291	2.48175	2.1244	3.06471	8.59478	2.55695	1.74904	7.51e-25	8.26e-24	UP
gene2099	AFUB_085560	conserved hypothetical protein	GO:0005575|GO:0008150|GO:0003674	cellular_component|biological_process|molecular_function	-	-	-	-	DS499600.1:1712295-1713900	17	17	12	79	123	89	0.968136	0.989068	0.617251	4.10978	5.20804	4.48136	0.858151	4.59973	-2.42224	7.68e-25	8.44e-24	DOWN
gene5176	AFUB_061690	HIT finger domain protein%2C putative	GO:0003674	molecular_function	-	-	-	-	DS499597.1:3569253-3570610	25	41	33	129	195	145	1.78913	2.99768	2.13305	8.43339	10.3758	9.17496	2.30662	9.32805	-2.0158	8.3e-25	9.1e-24	DOWN
gene9135	AFUB_007220	vacuolar membrane PQ loop repeat protein	GO:0005739|GO:0015174|GO:0071627|GO:0034488	mitochondrion|basic amino acid transmembrane transporter activity|integral component of fungal-type vacuolar membrane|basic amino acid transmembrane export from vacuole	-	-	-	-	DS499594.1:2025260-2026496	113	88	106	307	325	265	10.2135	8.1263	8.65366	25.3485	21.8409	21.178	8.99781	22.7891	-1.3407	8.34e-25	9.15e-24	DOWN
gene5767	AFUB_038840	acetolactate synthase%2C large subunit%2C putative	GO:0003984|GO:0009097|GO:0009099|GO:0030976|GO:0000287|GO:0005948|GO:0005739|GO:0050660	acetolactate synthase activity|isoleucine biosynthetic process|valine biosynthetic process|thiamine pyrophosphate binding|magnesium ion binding|acetolactate synthase complex|mitochondrion|flavin adenine dinucleotide binding	K01652	EC:2.2.1.6[---]	ko01100|ko01110|ko01130|ko01230|ko01210|ko00650|ko00770|ko00290	Metabolic pathways|Biosynthesis of secondary metabolites|Biosynthesis of antibiotics|Biosynthesis of amino acids|2-Oxocarboxylic acid metabolism|Butanoate metabolism|Pantothenate and CoA biosynthesis|Valine, leucine and isoleucine biosynthesis	DS499596.1:1395374-1397818	1893	1601	2012	3601	3930	3442	74.3017	64.2026	71.3303	129.119	114.692	119.454	69.9449	121.088	-0.791771	8.44e-25	9.25e-24	-
gene8663	AFUB_002530	glycerol 3-phosphate dehydrogenase (GfdA)%2C putative	GO:0050662|GO:0009986|GO:0005829|GO:0006116|GO:0005777|GO:0006072|GO:0004367|GO:0005739|GO:0009331|GO:0006114|GO:0046168|GO:0051287|GO:0006973|GO:0036164|GO:0005634	coenzyme binding|cell surface|cytosol|NADH oxidation|peroxisome|glycerol-3-phosphate metabolic process|glycerol-3-phosphate dehydrogenase [NAD+] activity|mitochondrion|glycerol-3-phosphate dehydrogenase complex|glycerol biosynthetic process|glycerol-3-phosphate catabolic process|NAD binding|intracellular accumulation of glycerol|cell-abiotic substrate adhesion|nucleus	K00006	EC:1.1.1.8[---]	ko01110|ko04011|ko00564	Biosynthesis of secondary metabolites|MAPK signaling pathway - yeast|Glycerophospholipid metabolism	DS499594.1:710644-712022	1214	1119	1212	2142	2636	2368	86.0449	81.0308	77.5903	138.69	138.914	148.399	81.5554	142.001	-0.800049	9.01e-25	9.86e-24	-
gene6345	AFUB_044590	conserved hypothetical protein	-	-	-	-	-	-	DS499596.1:3133377-3134602	1350	1359	1461	860	982	832	104.725	107.709	102.368	60.9445	56.6399	57.067	104.934	58.2171	0.849968	9.93e-25	1.09e-23	-
gene9582	AFUB_011670	conserved hypothetical protein	GO:0008150|GO:0005575|GO:0003674	biological_process|cellular_component|molecular_function	-	-	-	-	DS499594.1:3290023-3291121	141	125	154	424	432	326	11.9752	10.8464	11.8136	32.8964	27.2797	24.4807	11.5451	28.2189	-1.28938	1.01e-24	1.1e-23	DOWN
gene3947	AFUB_049390	C6 transcription factor%2C putative	GO:0005634|GO:0003700|GO:0006355|GO:0008270|GO:0000981	nucleus|sequence-specific DNA binding transcription factor activity|regulation of transcription, DNA-templated|zinc ion binding|sequence-specific DNA binding RNA polymerase II transcription factor activity	-	-	-	-	DS499597.1:172506-173889	13	13	10	114	101	73	0.865368	0.884111	0.601233	6.93237	4.99891	4.2966	0.783571	5.40929	-2.7873	1.04e-24	1.14e-23	DOWN
gene5870	AFUB_039870	cell wall glucanase%2C putative	GO:0005575	cellular_component	-	-	-	-	DS499596.1:1702365-1703508	1303	1293	1460	2446	2871	2449	105.8	107.264	107.076	181.433	173.328	175.822	106.713	176.861	-0.728875	1.1e-24	1.19e-23	-
gene5823	AFUB_039400	RNA-binding protein (Nab3)%2C putative	GO:0008150|GO:0005575	biological_process|cellular_component	-	-	-	-	DS499596.1:1564730-1567701	666	573	712	1190	1461	1221	21.3263	18.746	20.593	34.8102	34.7844	34.5701	20.2218	34.7216	-0.779922	1.11e-24	1.21e-23	-
gene9916	AFUB_015010	DnaJ domain protein	GO:0005575|GO:0008150|GO:0003674	cellular_component|biological_process|molecular_function	-	-	-	-	DS499594.1:4242660-4245503	704	790	749	1469	1778	1424	23.4845	26.9246	22.5678	44.7661	44.0995	42.0013	24.3257	43.6223	-0.842588	1.13e-24	1.23e-23	-
gene9961	AFUB_015460	choline kinase%2C putative	GO:0004103|GO:0006644|GO:0006657	choline kinase activity|phospholipid metabolic process|CDP-choline pathway	K00866	EC:2.7.1.32[---]	ko01100|ko00564	Metabolic pathways|Glycerophospholipid metabolism	DS499594.1:4387408-4389822	1445	1181	1591	753	973	752	60.9246	50.8731	60.5889	29.0027	30.5021	28.0341	57.4622	29.1796	0.977651	1.13e-24	1.23e-23	-
gene6879	AFUB_018470	S-adenosylmethionine-dependent methyltransferase%2C putative	GO:0008152|GO:0005829|GO:0046547	metabolic process|cytosol|trans-aconitate 3-methyltransferase activity	-	-	-	-	DS499595.1:326113-326742	173	174	151	48	61	52	24.3483	25.02	19.1955	6.1714	6.38331	6.47101	22.8546	6.34191	1.8495	1.2e-24	1.3e-23	UP
gene7234	AFUB_022020	proline iminopeptidase	GO:0005576|GO:0004177|GO:0051603	extracellular region|aminopeptidase activity|proteolysis involved in cellular protein catabolic process	-	-	-	-	DS499595.1:1360077-1361893	772	687	827	412	528	430	50.7046	46.1	49.0607	24.7198	25.7844	24.9714	48.6218	25.1585	0.950554	1.36e-24	1.47e-23	-
gene5977	AFUB_040940	F-box and JmjC domain protein%2C putative	GO:0008150|GO:0005575|GO:0003674	biological_process|cellular_component|molecular_function	-	-	-	-	DS499596.1:1956712-1958321	311	285	321	590	781	646	18.1657	17.0079	16.9354	31.482	33.9185	33.3632	17.3697	32.9213	-0.922448	1.46e-24	1.58e-23	-
gene3854	AFUB_071850	MFS sugar transporter%2C putative	GO:0022891|GO:0022857|GO:0016020|GO:0055085|GO:0016021	substrate-specific transmembrane transporter activity|transmembrane transporter activity|membrane|transmembrane transport|integral component of membrane	-	-	-	-	DS499598.1:2551438-2553289	39	52	45	171	207	146	2.13854	2.91319	2.22876	8.56583	8.43952	7.07867	2.42683	8.02801	-1.72597	1.77e-24	1.91e-23	DOWN
gene7613	AFUB_025800	mitochondrial Hsp70 chaperone (Ssc70)%2C putative	GO:0009847|GO:0071470	spore germination|cellular response to osmotic stress	-	-	ko03018|ko00250|ko04212	RNA degradation|Alanine, aspartate and glutamate metabolism|Longevity regulating pathway - worm	DS499595.1:2526837-2529060	6073	5582	6487	10453	13937	12204	271.137	254.617	261.593	426.328	462.644	481.76	262.449	456.911	-0.799875	1.8e-24	1.94e-23	-
gene7944	AFUB_029100	alpha-amylase%2C putative	GO:0004556|GO:0005576|GO:0016052|GO:0005509|GO:0043169|GO:0031521|GO:0030287|GO:0009277|GO:0030428|GO:0032163	alpha-amylase activity|extracellular region|carbohydrate catabolic process|calcium ion binding|cation binding|spitzenkorper|cell wall-bounded periplasmic space|fungal-type cell wall|cell septum|hyphal septin band	K01176	EC:3.2.1.1[---]	ko01100|ko00500|ko04713	Metabolic pathways|Starch and sucrose metabolism|Circadian entrainment	DS499595.1:3459172-3460785	857	768	946	1576	1820	1533	53.6638	49.1332	53.5045	90.152	84.7355	84.8764	52.1005	86.588	-0.732868	1.92e-24	2.07e-23	-
gene7047	AFUB_020150	vacuolar ABC heavy metal transporter (Hmt1)%2C putative	GO:0036246|GO:0000166|GO:0034634|GO:0071627|GO:0071996|GO:0036249|GO:0071585|GO:0044604|GO:0005524	phytochelatin 2 import into vacuole|nucleotide binding|glutathione transmembrane transporter activity|integral component of fungal-type vacuolar membrane|glutathione transmembrane import into vacuole|cadmium ion import into vacuole|detoxification of cadmium ion|phytochelatin transmembrane transporter ATPase activity|ATP binding	-	-	ko02010	ABC transporters	DS499595.1:800081-802831	971	1004	932	2024	2251	1846	32.836	34.6879	28.4673	62.526	56.5978	55.1959	31.9971	58.1066	-0.860761	2.07e-24	2.22e-23	-
gene4228	AFUB_052200	CRAL/TRIO domain protein	GO:0015914|GO:0017157|GO:0008526|GO:2000114|GO:0005634|GO:0005886|GO:0046488|GO:0032541|GO:0005829|GO:0043001	phospholipid transport|regulation of exocytosis|phosphatidylinositol transporter activity|regulation of establishment of cell polarity|nucleus|plasma membrane|phosphatidylinositol metabolic process|cortical endoplasmic reticulum|cytosol|Golgi to plasma membrane protein transport	-	-	-	-	DS499597.1:916734-918074	2332	2336	2439	4639	5063	4205	162.174	165.974	153.202	294.711	261.791	258.561	160.45	271.688	-0.759826	2.08e-24	2.23e-23	-
gene6492	AFUB_046050	alpha%2Calpha-trehalose glucohydrolase TreA/Ath1	GO:0071361|GO:0031160|GO:0005576|GO:0071497|GO:0000324|GO:0005993|GO:0071465|GO:0004555|GO:0030287|GO:0009277	cellular response to ethanol|spore wall|extracellular region|cellular response to freezing|fungal-type vacuole|trehalose catabolic process|cellular response to desiccation|alpha,alpha-trehalase activity|cell wall-bounded periplasmic space|fungal-type cell wall	-	-	-	-	DS499596.1:3548463-3551851	1320	1353	1418	841	896	805	36.3594	38.0763	35.2791	21.162	18.3503	19.6057	36.5716	19.706	0.892087	3.11e-24	3.34e-23	-
gene2907	AFUB_079410	alpha-1%2C6-mannosyltransferase subunit (Hoc1)%2C putative	GO:0003674|GO:0008150|GO:0005575	molecular_function|biological_process|cellular_component	K05528	EC:2.4.1.232[---]	ko01100|ko00513	Metabolic pathways|Various types of N-glycan biosynthesis	DS499599.1:2080653-2081567	466	470	539	1029	1137	889	45.1574	46.5323	47.177	91.0913	81.9213	76.1707	46.2889	83.0611	-0.843507	3.16e-24	3.39e-23	-
gene3809	AFUB_071410	hypothetical protein	-	-	-	-	-	-	DS499598.1:2356423-2358208	1354	1468	1260	2969	3290	3031	96.6632	107.074	81.2477	193.629	174.635	191.325	94.9948	186.53	-0.973486	3.7e-24	3.96e-23	-
gene7208	AFUB_021760	vacuolar sorting-associated protein (Vps27)%2C putative	GO:0005829|GO:0046872|GO:0006897|GO:0043130|GO:0033565|GO:0043328|GO:0005634|GO:0031321|GO:0005628	cytosol|metal ion binding|endocytosis|ubiquitin binding|ESCRT-0 complex|protein targeting to vacuole involved in ubiquitin-dependent protein catabolic process via the multivesicular body sorting pathway|nucleus|ascospore-type prospore assembly|prospore membrane	-	-	ko04144|ko04145	Endocytosis|Phagosome	DS499595.1:1283886-1286361	2165	1934	2361	1240	1594	1277	87.6553	80	86.3404	45.8628	47.9845	45.7146	84.6652	46.5206	0.863899	3.74e-24	4e-23	-
gene9919	AFUB_015040	GTP-binding protein Obg	GO:0019898|GO:0043022|GO:0005743|GO:0002181|GO:0005525	extrinsic component of membrane|ribosome binding|mitochondrial inner membrane|cytoplasmic translation|GTP binding	-	-	-	-	DS499594.1:4263994-4265670	333	317	388	680	833	776	17.6066	17.1239	18.5294	32.8442	32.7468	36.2774	17.7533	33.9561	-0.935584	3.79e-24	4.05e-23	-
gene7936	AFUB_029020	GATA transcription factor (AreB)%2C putative	GO:0090295|GO:0000909|GO:0000122|GO:0005634|GO:0043565|GO:0008270|GO:0000981	nitrogen catabolite repression of transcription|sporocarp development involved in sexual reproduction|negative regulation of transcription from RNA polymerase II promoter|nucleus|sequence-specific DNA binding|zinc ion binding|sequence-specific DNA binding RNA polymerase II transcription factor activity	-	-	-	-	DS499595.1:3426970-3428023	250	237	248	520	636	495	23.1628	22.4344	20.754	44.0123	43.8129	40.551	22.1171	42.7921	-0.952182	4.31e-24	4.6e-23	-
gene4552	AFUB_055450	conserved hypothetical protein	GO:0005575|GO:0008150|GO:0003674	cellular_component|biological_process|molecular_function	-	-	-	-	DS499597.1:1885274-1887501	230	224	218	588	667	465	13.93	13.8607	11.9255	32.5326	30.036	24.9012	13.2387	29.1566	-1.13906	4.59e-24	4.9e-23	DOWN
gene1557	AFUB_080180	HET domain protein	GO:0003674|GO:0008150|GO:0005575	molecular_function|biological_process|cellular_component	-	-	-	-	DS499600.1:77726-80041	234	261	196	74	79	64	9.24606	10.5365	6.99513	2.67112	2.32094	2.23597	8.92589	2.40934	1.88936	4.68e-24	4.99e-23	UP
gene7988	AFUB_029540	EBP domain protein%2C putative	GO:0016021|GO:0005783|GO:0016125|GO:0047750	integral component of membrane|endoplasmic reticulum|sterol metabolic process|cholestenol delta-isomerase activity	-	-	-	-	DS499595.1:3602805-3603548	187	186	212	446	516	402	22.286	22.6473	22.8205	48.5561	45.7229	42.3605	22.5846	45.5465	-1.012	5.18e-24	5.51e-23	DOWN
gene3779	AFUB_071110	hypothetical protein	-	-	-	-	-	-	DS499598.1:2277618-2278146	215	241	217	598	613	500	45.7157	52.3551	41.6759	116.158	96.9129	94.0031	46.5822	102.358	-1.13577	5.52e-24	5.87e-23	DOWN
gene7242	AFUB_022100	conserved hypothetical protein	GO:0003674|GO:0005575|GO:0008150	molecular_function|cellular_component|biological_process	-	-	-	-	DS499595.1:1380218-1381738	203	172	197	515	510	431	11.834	10.2442	10.3729	27.4259	22.1054	22.2155	10.817	23.9156	-1.14465	6.27e-24	6.66e-23	DOWN
gene6086	AFUB_042010	vacuolar carboxypeptidase Cps1%2C putative	GO:0051603|GO:0000328|GO:0006807|GO:0004180	proteolysis involved in cellular protein catabolic process|fungal-type vacuole lumen|nitrogen compound metabolic process|carboxypeptidase activity	-	-	-	-	DS499596.1:2282580-2284381	613	841	766	2284	1961	1994	32.0667	44.9473	36.1927	109.146	76.272	92.2281	37.7356	92.5488	-1.29429	6.68e-24	7.09e-23	DOWN
gene2720	AFUB_077540	DUF636 domain protein	GO:0005575	cellular_component	-	-	-	-	DS499599.1:1552055-1552552	87	117	158	19	18	27	17.612	24.1986	28.8898	3.51373	2.70923	4.83278	23.5668	3.68525	2.67693	7.32e-24	7.76e-23	UP
gene719	AFUB_096140	C2HC5 finger protein	GO:0005829|GO:0008270|GO:0006355|GO:0005634	cytosol|zinc ion binding|regulation of transcription, DNA-templated|nucleus	-	-	-	-	DS499602.1:919790-921403	1013	936	1077	605	732	595	55.6506	52.5351	53.441	30.3623	29.8995	28.9016	53.8756	29.7211	0.858143	9.11e-24	9.64e-23	-
gene6945	AFUB_019130	peptidyl-prolyl cis-trans isomerase Cpr7%2C putative	GO:0005622	intracellular	-	-	-	-	DS499595.1:500845-502215	6051	4908	6665	2115	3594	2801	473.128	392.075	470.706	151.071	208.94	193.646	445.303	184.552	1.27076	9.31e-24	9.85e-23	UP
gene8657	AFUB_002470	quinone oxidoreductase%2C putative	GO:0005575	cellular_component	K10133	EC:1.-.-.-[---]	ko04115	p53 signaling pathway	DS499594.1:687023-688012	803	826	935	497	491	478	81.5578	85.7123	85.7748	46.1132	37.0787	42.9261	84.3483	42.0393	1.00462	9.59e-24	1.01e-22	UP
gene6246	AFUB_043600	DnaJ and TPR domain protein	GO:0005575|GO:0008150	cellular_component|biological_process	-	-	ko04141|ko04922	Protein processing in endoplasmic reticulum|Glucagon signaling pathway	DS499596.1:2746283-2747915	1129	1189	1221	2169	2710	2088	63.8021	68.6494	62.324	111.975	113.868	104.331	64.9252	110.058	-0.761416	1.06e-23	1.11e-22	-
gene3063	AFUB_063940	N-glycosyl-transferase	GO:0008150|GO:0005575|GO:0003674	biological_process|cellular_component|molecular_function	K05533	EC:2.4.1.-[---]	ko01100|ko00513	Metabolic pathways|Various types of N-glycan biosynthesis	DS499598.1:319262-320734	1474	1463	1519	2679	3184	2712	105.741	107.227	98.4241	175.565	169.829	172.02	103.797	172.471	-0.732586	1.06e-23	1.12e-22	-
gene3322	AFUB_066520	hypothetical protein	GO:0003674|GO:0008150|GO:0005575	molecular_function|biological_process|cellular_component	-	-	-	-	DS499598.1:1012062-1013804	754	785	704	2143	1833	1779	38.3564	40.7991	32.3473	99.5881	69.3302	80.0178	37.1676	82.9787	-1.1587	1.07e-23	1.13e-22	DOWN
gene2222	AFUB_072560	conserved hypothetical protein	GO:0008150|GO:0005575|GO:0003674	biological_process|cellular_component|molecular_function	-	-	-	-	DS499599.1:101047-102153	4325	3742	4460	2362	3159	2400	346.42	306.22	322.663	172.828	188.13	169.97	325.101	176.976	0.877333	1.12e-23	1.17e-22	-
gene5112	AFUB_061040	conserved hypothetical protein	GO:0005575|GO:0008150|GO:0003674	cellular_component|biological_process|molecular_function	-	-	-	-	DS499597.1:3417349-3418446	1714	1667	1883	2990	4006	3263	146.837	145.906	145.704	233.999	255.169	247.164	146.149	245.444	-0.747953	1.15e-23	1.21e-22	-
gene7990	AFUB_029560	conserved hypothetical protein	GO:0008150|GO:0005575|GO:0003674	biological_process|cellular_component|molecular_function	-	-	-	-	DS499595.1:3605896-3606477	172	166	222	70	83	55	29.5559	29.143	34.456	10.9883	10.6043	8.35648	31.0516	9.98304	1.63712	1.44e-23	1.51e-22	UP
gene4682	AFUB_056750	autophagic serine protease Alp2	GO:0043936|GO:0005622|GO:0019863	asexual sporulation resulting in formation of a cellular spore|intracellular|IgE binding	-	-	-	-	DS499597.1:2264087-2265709	9177	9017	10413	5952	7271	5914	546.842	548.955	560.448	323.998	322.143	311.592	552.082	319.244	0.790221	1.62e-23	1.7e-22	-
gene7991	AFUB_029570	conserved hypothetical protein	GO:0005575|GO:0008150|GO:0003674	cellular_component|biological_process|molecular_function	-	-	-	-	DS499595.1:3608561-3609120	597	423	602	103	244	138	108.251	78.3627	98.5938	17.0613	32.8956	22.1247	95.069	24.0272	1.98431	1.82e-23	1.9e-22	UP
gene8258	AFUB_032240	hypothetical protein	GO:0005575|GO:0008150|GO:0003674	cellular_component|biological_process|molecular_function	-	-	-	-	DS499595.1:4370191-4372400	51	56	63	11	7	7	4.81584	5.40253	5.37323	0.948912	0.491473	0.584428	5.1972	0.674938	2.94491	2.03e-23	2.12e-22	UP
gene2138	AFUB_085950	dimethylallyl tryptophan synthase%2C putative	GO:0005575|GO:0018342|GO:0008233|GO:0006508|GO:0004659|GO:0050364	cellular_component|protein prenylation|peptidase activity|proteolysis|prenyltransferase activity|tryptophan dimethylallyltransferase activity	-	-	-	-	DS499600.1:1799466-1800854	440	275	583	34	79	93	29.4888	18.83	35.2916	2.08163	3.93665	5.511	27.8701	3.84309	2.85838	2.06e-23	2.15e-22	UP
gene4054	AFUB_050460	R3H domain protein%2C putative	GO:0008150|GO:0005575	biological_process|cellular_component	-	-	-	-	DS499597.1:429904-431887	916	905	1056	1661	2089	1684	44.5282	44.9471	46.3662	73.7611	75.5041	72.3811	45.2805	73.8821	-0.706335	2.12e-23	2.22e-22	-
gene1122	AFUB_088660	conserved hypothetical protein	GO:0003674|GO:0005575|GO:0008150	molecular_function|cellular_component|biological_process	-	-	-	-	DS499601.1:562349-563202	304	292	341	639	733	591	34.1634	33.5261	34.613	65.6004	61.2469	58.7244	34.1008	61.8572	-0.859135	2.46e-23	2.56e-22	-
gene188	AFUB_098410	cytochrome C1 heme lyase	GO:0000909|GO:0018063|GO:0004408|GO:0009277|GO:0009060|GO:0005758|GO:0044182	sporocarp development involved in sexual reproduction|cytochrome c-heme linkage|holocytochrome-c synthase activity|fungal-type cell wall|aerobic respiration|mitochondrial intermembrane space|filamentous growth of a population of unicellular organisms	K01764	EC:4.4.1.17[---]	ko00860	Porphyrin and chlorophyll metabolism	DS499603.1:79225-80333	386	342	422	707	972	799	34.4669	31.2	34.035	57.6704	64.5319	63.082	33.234	61.7614	-0.894047	2.5e-23	2.6e-22	-
gene7402	AFUB_023690	RNA binding protein%2C putative	GO:0003674|GO:0005575|GO:0008150	molecular_function|cellular_component|biological_process	-	-	-	-	DS499595.1:1934960-1936153	66	65	79	17	14	12	4.90122	4.93155	5.29889	1.15323	0.773021	0.787917	5.04389	0.904722	2.47899	2.67e-23	2.77e-22	UP
gene4059	AFUB_050510	BYS1 domain protein%2C putative	GO:0005575|GO:0008150|GO:0003674	cellular_component|biological_process|molecular_function	-	-	-	-	DS499597.1:445310-445780	5615	5868	6342	3762	3965	3583	1057.04	1128.62	1078.37	646.964	554.983	596.395	1088.01	599.447	0.859988	2.85e-23	2.96e-22	-
gene5820	AFUB_039370	class II aldolase/adducin domain protein	GO:0008150	biological_process	-	-	-	-	DS499596.1:1560977-1561987	91	94	109	29	23	28	8.93543	9.43009	9.6672	2.6013	1.67919	2.43099	9.34424	2.23716	2.06241	2.94e-23	3.05e-22	UP
gene3795	AFUB_071270	cutinase%2C putative	GO:0019433|GO:0044275|GO:0004806|GO:0050525|GO:0005576	triglyceride catabolic process|cellular carbohydrate catabolic process|triglyceride lipase activity|cutinase activity|extracellular region	-	-	-	-	DS499598.1:2323602-2324363	34	35	41	1	6	0	4.67393	4.91575	5.09079	0.125562	0.613252	0	4.89349	0.246271	4.31254	2.96e-23	3.06e-22	UP
gene8874	AFUB_004620	plasma membrane phosphate transporter Pho87%2C putative	GO:0005886|GO:0071243|GO:0005783|GO:0055085|GO:0006814|GO:0005215	plasma membrane|cellular response to arsenic-containing substance|endoplasmic reticulum|transmembrane transport|sodium ion transport|transporter activity	-	-	-	-	DS499594.1:1298454-1301158	2124	2243	2364	1290	1696	1280	74.1163	79.9654	74.5084	41.1214	44.0026	39.4923	76.1967	41.5388	0.87527	2.97e-23	3.08e-22	-
gene6226	AFUB_043400	DNA helicase%2C putative	GO:0003676|GO:0005829|GO:0003677|GO:0005524|GO:0008026|GO:0005634|GO:0004003|GO:0035861|GO:0006139	nucleic acid binding|cytosol|DNA binding|ATP binding|ATP-dependent helicase activity|nucleus|ATP-dependent DNA helicase activity|site of double-strand break|nucleobase-containing compound metabolic process	-	-	-	-	DS499596.1:2686094-2688669	424	484	501	248	241	216	16.0047	18.6655	17.0811	8.55168	6.7638	7.20905	17.2504	7.50818	1.2001	3e-23	3.11e-22	UP
gene5783	AFUB_039000	conserved hypothetical protein	GO:0008150|GO:0005575|GO:0003674	biological_process|cellular_component|molecular_function	-	-	-	-	DS499596.1:1442283-1445351	455	411	564	894	1202	977	13.1455	12.1317	14.7178	23.5952	25.8205	24.9578	13.3317	24.7911	-0.894964	3.07e-23	3.18e-22	-
gene4667	AFUB_056600	RNA binding protein%2C putative	GO:0008150|GO:0003674	biological_process|molecular_function	-	-	ko03040	Spliceosome	DS499597.1:2228831-2229613	107	107	115	273	345	256	12.1167	12.3794	11.7624	28.2412	29.0479	25.6322	12.0862	27.6404	-1.19342	3.17e-23	3.27e-22	DOWN
gene4713	AFUB_057060	conserved hypothetical protein	GO:0008152|GO:0003824|GO:0005783	metabolic process|catalytic activity|endoplasmic reticulum	-	-	-	-	DS499597.1:2353425-2355312	1665	1506	1644	987	1183	888	87.2525	80.6311	77.815	47.2497	46.0937	41.1453	81.8995	44.8296	0.869405	3.24e-23	3.35e-22	-
gene8695	AFUB_002850	DNA-directed RNA polymerase III%2C beta subunit%2C putative	GO:0003677|GO:0005829|GO:0032549|GO:0003899|GO:0006351	DNA binding|cytosol|ribonucleoside binding|DNA-directed RNA polymerase activity|transcription, DNA-templated	K03021	EC:2.7.7.6[---]	ko01100|ko00230|ko00240|ko03020|ko01523	Metabolic pathways|Purine metabolism|Pyrimidine metabolism|RNA polymerase|Antifolate resistance	DS499594.1:784441-788250	490	400	578	946	1244	1062	12.0586	10.0571	12.8477	21.2671	22.7621	23.1083	11.6545	22.3792	-0.941275	3.38e-23	3.48e-22	-
gene1338	AFUB_090820	PROBABLE O-SIALOGLYCOPROTEIN ENDOPEPTIDASE	GO:0005575|GO:0008150|GO:0003674	cellular_component|biological_process|molecular_function	-	-	-	-	DS499601.1:1241582-1244646	147	109	159	328	433	396	7.74456	5.86704	7.56617	15.786	16.9614	18.4467	7.05925	17.0647	-1.27343	3.78e-23	3.89e-22	DOWN
gene8207	AFUB_031730	conserved hypothetical protein	GO:0003674|GO:0005575|GO:0008150	molecular_function|cellular_component|biological_process	-	-	-	-	DS499595.1:4223508-4224573	232	247	258	490	708	558	20.2868	22.0667	20.3771	39.1418	46.0312	43.1424	20.9102	42.7718	-1.03245	3.82e-23	3.92e-22	DOWN
gene2272	AFUB_073060	nuclear movement protein	GO:0003674	molecular_function	-	-	-	-	DS499599.1:257576-258308	1167	1097	1240	667	891	691	171.6	164.804	164.69	89.5965	97.4131	89.8397	167.031	92.2831	0.855979	3.83e-23	3.93e-22	-
gene8214	AFUB_031800	translocon-associated protein%2C alpha subunit%2C putative	GO:0003674|GO:0008150	molecular_function|biological_process	-	-	-	-	DS499595.1:4242346-4243265	1221	1041	1222	2176	2662	2027	137.739	119.979	124.512	224.243	223.276	202.18	127.41	216.567	-0.765331	3.87e-23	3.97e-22	-
gene9089	AFUB_006760	RNA polymerase III subunit C11%2C putative	GO:0003676|GO:0008270|GO:0003677|GO:0006386|GO:0005829|GO:0001056|GO:0005666|GO:0042797|GO:0042779	nucleic acid binding|zinc ion binding|DNA binding|termination of RNA polymerase III transcription|cytosol|RNA polymerase III activity|DNA-directed RNA polymerase III complex|tRNA transcription from RNA polymerase III promoter|tRNA 3'-trailer cleavage	-	-	-	-	DS499594.1:1905557-1906134	66	69	70	187	240	192	16.6725	17.8083	15.9717	43.1536	45.0777	42.8847	16.8175	43.7053	-1.37785	3.9e-23	3.99e-22	DOWN
gene4097	AFUB_050890	vacuolar dynamin-like GTPase VpsA%2C putative	GO:0007033|GO:0003924|GO:0005794|GO:0005525|GO:0030448|GO:0007031	vacuole organization|GTPase activity|Golgi apparatus|GTP binding|hyphal growth|peroxisome organization	K17065	EC:3.6.5.5[---]	ko04139|ko04210|ko04214|ko04668	Mitophagy - yeast|Apoptosis|Apoptosis - fly|TNF signaling pathway	DS499597.1:540366-542911	7600	7037	8311	4702	5941	4673	321.351	303.995	317.407	181.621	186.775	174.705	314.251	181.034	0.79566	4.26e-23	4.36e-22	-
gene3158	AFUB_064880	mevalonate kinase	GO:0006696|GO:0010142|GO:0005634|GO:0004496|GO:0019287|GO:0005829|GO:0005524	ergosterol biosynthetic process|farnesyl diphosphate biosynthetic process, mevalonate pathway|nucleus|mevalonate kinase activity|isopentenyl diphosphate biosynthetic process, mevalonate pathway|cytosol|ATP binding	K00869	EC:2.7.1.36[---]	ko01100|ko01110|ko01130|ko04146|ko00900	Metabolic pathways|Biosynthesis of secondary metabolites|Biosynthesis of antibiotics|Peroxisome|Terpenoid backbone biosynthesis	DS499598.1:583712-585328	210	161	214	483	568	412	11.5152	9.01976	10.599	24.1947	23.1577	19.9754	10.378	22.4426	-1.11271	4.31e-23	4.4e-22	DOWN
gene6190	AFUB_043040	RNA processing protein Emg1%2C putative	GO:0032040|GO:0070475|GO:0005829|GO:0005880|GO:0070037|GO:0005730|GO:0030686|GO:0000480|GO:0000472|GO:0000447|GO:0034399	small-subunit processome|rRNA base methylation|cytosol|nuclear microtubule|rRNA (pseudouridine) methyltransferase activity|nucleolus|90S preribosome|endonucleolytic cleavage in 5'-ETS of tricistronic rRNA transcript (SSU-rRNA, 5.8S rRNA, LSU-rRNA)|endonucleolytic cleavage to generate mature 5'-end of SSU-rRNA from (SSU-rRNA, 5.8S rRNA, LSU-rRNA)|endonucleolytic cleavage in ITS1 to separate SSU-rR…	K14568	EC:2.1.1.260[---]	ko03008	Ribosome biogenesis in eukaryotes	DS499596.1:2569656-2570496	718	667	791	1263	1658	1286	83.2199	78.9845	82.809	133.729	142.883	131.791	81.6711	136.134	-0.737133	4.45e-23	4.54e-22	-
gene3102	AFUB_064330	pentatricopeptide repeat protein	GO:0003674|GO:0005575|GO:0008150	molecular_function|cellular_component|biological_process	-	-	-	-	DS499598.1:425543-428107	182	194	239	453	701	479	6.29141	6.85161	7.46232	14.3052	18.0172	14.6405	6.86845	15.6543	-1.1885	4.53e-23	4.63e-22	DOWN
gene2982	AFUB_063140	conserved hypothetical protein	GO:0008150|GO:0005575|GO:0003674	biological_process|cellular_component|molecular_function	-	-	-	-	DS499598.1:81106-82413	852	882	875	1597	1888	1567	62.0235	65.5993	57.5338	106.204	102.191	100.862	61.7189	103.086	-0.74006	4.75e-23	4.84e-22	-
gene3470	AFUB_068020	conserved hypothetical protein	GO:0003674|GO:0005575|GO:0008150	molecular_function|cellular_component|biological_process	-	-	-	-	DS499598.1:1420193-1420978	56	56	67	165	221	194	8.48786	8.67176	9.17233	22.8461	24.9053	25.9988	8.77732	24.5834	-1.48583	4.97e-23	5.06e-22	DOWN
gene7179	AFUB_021470	C2H2 finger domain protein%2C putative	GO:0008150	biological_process	-	-	-	-	DS499595.1:1209561-1211017	509	426	546	942	1503	1088	34.1132	29.1694	33.0518	57.6732	74.8956	64.4729	32.1114	65.6805	-1.03238	5.16e-23	5.24e-22	DOWN
gene7972	AFUB_029380	vacuolar sorting protein%2C putative	GO:0003674	molecular_function	-	-	-	-	DS499595.1:3542610-3544989	758	782	814	435	449	454	33.5881	35.4028	32.5791	17.6086	14.793	17.7876	33.8567	16.7297	1.01703	5.33e-23	5.42e-22	UP
gene6024	AFUB_041400	glucosyltransferase	GO:0009060|GO:0042281|GO:0005783|GO:0005789|GO:0006486|GO:0006490|GO:0000329|GO:0005794	aerobic respiration|dolichyl pyrophosphate Man9GlcNAc2 alpha-1,3-glucosyltransferase activity|endoplasmic reticulum|endoplasmic reticulum membrane|protein glycosylation|oligosaccharide-lipid intermediate biosynthetic process|fungal-type vacuole membrane|Golgi apparatus	K03848	EC:2.4.1.267[---]	ko01100|ko00510	Metabolic pathways|N-Glycan biosynthesis	DS499596.1:2104439-2106337	248	167	217	552	677	476	12.3398	8.48957	9.75244	25.0908	25.046	20.9414	10.1939	23.6927	-1.21673	5.45e-23	5.53e-22	DOWN
gene8217	AFUB_031830	G2/mitotic-specific cyclin%2C putative	GO:0003674|GO:0008150	molecular_function|biological_process	-	-	ko04111|ko04113	Cell cycle - yeast|Meiosis - yeast	DS499595.1:4250020-4252047	511	497	480	1061	1186	926	23.7096	23.5599	20.1161	44.9715	40.9148	37.989	22.4619	41.2918	-0.878377	5.46e-23	5.54e-22	-
gene4248	AFUB_052400	2Fe-2S iron-sulfur cluster binding domain protein	GO:0006744|GO:0006784|GO:0009055|GO:0016653|GO:0016226|GO:0051537|GO:0005759|GO:0051536	ubiquinone biosynthetic process|heme a biosynthetic process|electron carrier activity|oxidoreductase activity, acting on NAD(P)H, heme protein as acceptor|iron-sulfur cluster assembly|2 iron, 2 sulfur cluster binding|mitochondrial matrix|iron-sulfur cluster binding	-	-	-	-	DS499597.1:969585-970329	345	299	354	629	871	707	50.479	44.6968	46.7835	84.0738	94.7551	91.4649	47.3198	90.0979	-0.929051	5.51e-23	5.58e-22	-
gene2108	AFUB_085650	chitosanase%2C putative	GO:0003674|GO:0008150|GO:0005575	molecular_function|biological_process|cellular_component	-	-	-	-	DS499600.1:1734637-1735464	112	141	99	21	25	28	13.6225	17.5215	10.876	2.33332	2.26082	3.01123	14.0067	2.53512	2.46599	5.75e-23	5.82e-22	UP
gene6085	AFUB_042000	WSC domain protein%2C putative	GO:0009986|GO:0030428|GO:0003674	cell surface|cell septum|molecular_function	-	-	-	-	DS499596.1:2280110-2280891	731	921	856	1874	2008	1689	91.5479	117.843	96.8284	214.397	186.977	187.027	102.073	196.134	-0.942234	5.78e-23	5.84e-22	-
gene1733	AFUB_081930	chitin synthase activator (Chs3)%2C putative	GO:0090093|GO:0005935|GO:0034613|GO:0008047|GO:0051286|GO:0000935|GO:0032153|GO:0000148|GO:0005829|GO:0000917|GO:0000131|GO:0034221|GO:0000144|GO:0005634	regulation of fungal-type cell wall beta-glucan biosynthetic process|cellular bud neck|cellular protein localization|enzyme activator activity|cell tip|barrier septum|cell division site|1,3-beta-D-glucan synthase complex|cytosol|barrier septum assembly|incipient cellular bud site|fungal-type cell wall chitin biosynthetic process|cellular bud neck septin ring|nucleus	-	-	-	-	DS499600.1:608364-610579	2279	2165	2222	1285	1603	1349	93.2932	90.5476	82.1576	48.0537	48.7901	48.8271	88.6662	48.557	0.868704	6.57e-23	6.64e-22	-
gene3711	AFUB_070430	isocitrate lyase AcuD	GO:0005622|GO:0004451	intracellular|isocitrate lyase activity	K01637	EC:4.1.3.1[---]	ko01100|ko01110|ko01120|ko01200|ko00630	Metabolic pathways|Biosynthesis of secondary metabolites|Microbial metabolism in diverse environments|Carbon metabolism|Glyoxylate and dicarboxylate metabolism	DS499598.1:2097751-2099545	124	179	174	33	31	47	6.79948	10.0282	8.61791	1.65306	1.26387	2.27875	8.48185	1.7319	2.29203	7.71e-23	7.78e-22	UP
gene6789	AFUB_017560	conserved hypothetical protein	GO:0003674|GO:0005575|GO:0008150	molecular_function|cellular_component|biological_process	-	-	-	-	DS499595.1:100112-101528	387	288	426	100	111	150	24.5981	18.7023	24.4567	5.80639	5.24575	8.42995	22.5857	6.49403	1.79822	7.98e-23	8.04e-22	UP
gene2453	AFUB_074870	tRNA methyltransferase%2C putative	GO:0005829|GO:0032259|GO:0005634|GO:0008168	cytosol|methylation|nucleus|methyltransferase activity	-	-	-	-	DS499599.1:780467-781747	151	122	162	337	397	345	10.4518	8.62759	10.1281	21.309	20.4314	21.1144	9.73585	20.9516	-1.10568	9.17e-23	9.23e-22	DOWN
gene4089	AFUB_050810	endo-1%2C3(4)-beta-glucanase%2C putative	GO:0005575	cellular_component	-	-	-	-	DS499597.1:521203-522485	78	83	83	23	21	16	5.88097	6.39366	5.6524	1.58415	1.17722	1.06661	5.97568	1.276	2.22748	9.23e-23	9.29e-22	UP
gene5664	AFUB_037810	eukaryotic translation initiation factor 3 subunit EifCe%2C putative	GO:0003674	molecular_function	-	-	ko03013|ko04140	RNA transport|Autophagy	DS499596.1:1089422-1090897	3944	3246	4199	6685	9154	7677	257.894	216.854	247.998	399.323	445.049	443.853	240.915	429.409	-0.833825	9.31e-23	9.35e-22	-
gene1904	AFUB_083630	ribosome recycling factor%2C putative	GO:0003674	molecular_function	-	-	-	-	DS499600.1:1090992-1091904	840	849	975	1514	1954	1714	92.2932	95.3041	96.7594	151.962	159.628	166.512	94.7856	159.367	-0.749615	1.1e-22	1.1e-21	-
gene136	AFUB_101830	conserved hypothetical protein	GO:0005575|GO:0003674	cellular_component|molecular_function	-	-	-	-	DS499604.1:383762-385603	422	331	480	803	1149	944	22.2724	17.8483	22.882	38.7159	45.0887	44.0525	21.0009	42.619	-1.02105	1.13e-22	1.13e-21	DOWN
gene6307	AFUB_044210	metalloreductase transmembrane component%2C putative	GO:0005575	cellular_component	-	-	-	-	DS499596.1:2961396-2962807	51	52	45	6	8	4	3.55509	3.70333	2.83326	0.382082	0.414654	0.246514	3.36389	0.34775	3.27401	1.22e-22	1.22e-21	UP
gene9814	AFUB_013990	exo-beta-1%2C3-glucanase Exg0	GO:0005575|GO:0008150|GO:0003674	cellular_component|biological_process|molecular_function	-	-	-	-	DS499594.1:3928907-3931833	1250	1468	1489	831	818	737	38.9713	46.76	41.9303	23.6676	18.9618	20.3163	42.5538	20.9819	1.02014	1.37e-22	1.37e-21	UP
gene9287	AFUB_008730	DUF6 domain protein%2C putative	GO:0003674|GO:0008150	molecular_function|biological_process	-	-	-	-	DS499594.1:2486833-2488173	82	49	69	198	264	220	5.67583	3.46518	4.31384	12.5199	13.5866	13.4643	4.48495	13.1902	-1.55631	1.9e-22	1.9e-21	DOWN
gene7680	AFUB_026470	MFS phosphate transporter%2C putative	GO:0055085|GO:0016021|GO:0022857	transmembrane transport|integral component of membrane|transmembrane transporter activity	-	-	-	-	DS499595.1:2712234-2714437	384	210	420	993	1873	1231	17.0156	9.50712	16.8099	40.1962	61.7089	48.2302	14.4442	50.0451	-1.79274	2.05e-22	2.05e-21	DOWN
gene7084	AFUB_020520	conserved hypothetical protein	GO:0003674|GO:0005575|GO:0008150	molecular_function|cellular_component|biological_process	-	-	-	-	DS499595.1:901176-903537	2214	2844	2721	1433	1501	1315	85.8748	112.702	95.3267	50.7753	43.2874	45.098	97.9678	46.3869	1.07859	2.1e-22	2.1e-21	UP
gene7526	AFUB_024930	vacuolar transporter chaperone (Vtc4)%2C putative	GO:0008976|GO:0042144|GO:0033254|GO:0031310|GO:0006797|GO:0007034|GO:0005783|GO:0016237	polyphosphate kinase activity|vacuole fusion, non-autophagic|vacuolar transporter chaperone complex|intrinsic component of vacuolar membrane|polyphosphate metabolic process|vacuolar transport|endoplasmic reticulum|microautophagy	-	-	-	-	DS499595.1:2298537-2301122	464	404	469	834	1022	818	17.0996	15.2112	15.6113	28.0771	28.0035	26.6542	15.974	27.5783	-0.787803	2.2e-22	2.19e-21	-
gene6905	AFUB_018730	mitochondrial outer membrane translocase receptor (TOM70)%2C putative	GO:0005742|GO:0048315|GO:0030448|GO:0070678|GO:0006626|GO:0015450	mitochondrial outer membrane translocase complex|conidium formation|hyphal growth|preprotein binding|protein targeting to mitochondrion|P-P-bond-hydrolysis-driven protein transmembrane transporter activity	-	-	-	-	DS499595.1:391802-393946	1928	1847	2119	3305	4128	3515	90.3068	88.3881	89.6484	141.418	143.763	145.574	89.4478	143.585	-0.682783	2.22e-22	2.21e-21	-
gene723	AFUB_096180	3' exoribonuclease family protein	GO:0003674|GO:0008150	molecular_function|biological_process	-	-	ko03018	RNA degradation	DS499602.1:931577-932812	224	139	222	480	611	533	16.0692	10.1876	14.3846	31.4561	32.5897	33.8078	13.5471	32.6179	-1.26767	2.29e-22	2.27e-21	DOWN
gene5156	AFUB_061490	calcium binding protein Caleosin%2C putative	GO:0008150|GO:0005575	biological_process|cellular_component	K17991	EC:1.11.2.3[---]	-	-	DS499597.1:3526931-3528007	1946	1502	2156	963	1277	976	172.202	135.794	172.323	77.8469	84.0195	76.3642	160.106	79.4102	1.01163	3.1e-22	3.08e-21	UP
gene5634	AFUB_037510	DUF221 domain protein%2C putative	GO:0003674|GO:0008150	molecular_function|biological_process	-	-	-	-	DS499596.1:1003226-1006211	871	772	863	488	596	479	26.8717	24.3337	24.0484	13.7536	13.6715	13.0664	25.0846	13.4972	0.894147	3.12e-22	3.1e-21	-
gene4362	AFUB_053540	SET and WW domain protein	GO:0005694|GO:0005634|GO:0006355|GO:0040009|GO:0034968|GO:0019953|GO:0019954|GO:0046975	chromosome|nucleus|regulation of transcription, DNA-templated|regulation of growth rate|histone lysine methylation|sexual reproduction|asexual reproduction|histone methyltransferase activity (H3-K36 specific)	K11423	EC:2.1.1.43[---]	ko00310	Lysine degradation	DS499597.1:1327070-1330404	421	372	427	776	934	739	12.8676	11.6164	11.7881	21.6669	21.2254	19.9712	12.0907	20.9545	-0.793361	3.27e-22	3.24e-21	-
gene4041	AFUB_050330	DNA repair protein rad14	GO:0070914|GO:0000110|GO:1901255|GO:0008270|GO:0000715|GO:0003684	UV-damage excision repair|nucleotide-excision repair factor 1 complex|nucleotide-excision repair involved in interstrand cross-link repair|zinc ion binding|nucleotide-excision repair, DNA damage recognition|damaged DNA binding	-	-	ko03420|ko01524	Nucleotide excision repair|Platinum drug resistance	DS499597.1:390094-391155	507	602	503	251	286	244	49.6186	60.193	44.4633	22.4403	20.8111	21.114	51.425	21.4551	1.26115	3.49e-22	3.46e-21	UP
gene8788	AFUB_003770	conserved hypothetical protein	GO:0003674|GO:0005575|GO:0008150	molecular_function|cellular_component|biological_process	-	-	-	-	DS499594.1:1046473-1047356	10	11	14	121	86	79	1.05933	1.19057	1.33954	11.7096	6.77374	7.39963	1.19648	8.62765	-2.85017	3.76e-22	3.72e-21	DOWN
gene4582	AFUB_055750	conserved hypothetical protein	GO:0003674|GO:0005575|GO:0008150	molecular_function|cellular_component|biological_process	-	-	-	-	DS499597.1:1979909-1982460	5644	6176	6872	3971	4225	3613	209.828	234.583	230.758	134.863	116.787	118.765	225.056	123.472	0.866104	4.05e-22	4e-21	-
gene6274	AFUB_043880	conserved hypothetical protein	GO:0008150|GO:0005575|GO:0003674	biological_process|cellular_component|molecular_function	-	-	-	-	DS499596.1:2882615-2883958	114	132	174	375	396	349	7.52092	8.89721	10.3684	22.6003	19.4246	20.3579	8.92885	20.7943	-1.21964	4.75e-22	4.69e-21	DOWN
gene5127	AFUB_061190	mitochondrial ribosomal protein L43%2C putative	GO:0008150	biological_process	-	-	-	-	DS499597.1:3451988-3452537	922	853	976	1585	1940	1551	197.467	186.649	188.804	310.107	308.929	293.71	190.974	304.249	-0.671878	4.99e-22	4.92e-21	-
gene3089	AFUB_064200	SNARE domain protein	GO:0005794|GO:0000329|GO:0005484|GO:0005770|GO:0006896|GO:0005783|GO:0000011	Golgi apparatus|fungal-type vacuole membrane|SNAP receptor activity|late endosome|Golgi to vacuole transport|endoplasmic reticulum|vacuole inheritance	-	-	-	-	DS499598.1:396460-397339	1409	1406	1592	913	1137	918	153.103	156.089	156.248	90.6282	91.8602	88.1983	155.147	90.2289	0.781973	5.07e-22	4.99e-21	-
gene1385	AFUB_091290	pyruvate dehydrogenase complex%2C dihydrolipoamide acetyltransferase	GO:0005967|GO:0006086|GO:0042867|GO:0031966|GO:0004739|GO:0004742	mitochondrial pyruvate dehydrogenase complex|acetyl-CoA biosynthetic process from pyruvate|pyruvate catabolic process|mitochondrial membrane|pyruvate dehydrogenase (acetyl-transferring) activity|dihydrolipoyllysine-residue acetyltransferase activity	K00627	EC:2.3.1.12[---]	ko01100|ko01110|ko01130|ko01120|ko01200|ko00010|ko00620|ko00020	Metabolic pathways|Biosynthesis of secondary metabolites|Biosynthesis of antibiotics|Microbial metabolism in diverse environments|Carbon metabolism|Glycolysis / Gluconeogenesis|Pyruvate metabolism|Citrate cycle (TCA cycle)	DS499601.1:1401838-1403510	5840	5769	6657	10307	13080	11943	355.156	358.443	365.665	572.608	591.435	642.19	359.755	602.078	-0.742936	5.24e-22	5.15e-21	-
gene7881	AFUB_028480	DUF726 domain protein	GO:0008150|GO:0003674	biological_process|molecular_function	-	-	-	-	DS499595.1:3276172-3278223	795	788	868	457	613	465	34.3521	34.7878	33.877	18.0394	19.6943	17.7657	34.339	18.4998	0.892337	5.99e-22	5.89e-21	-
gene3858	AFUB_071890	ribokinase	GO:0005634|GO:0004747|GO:0006014|GO:0005829	nucleus|ribokinase activity|D-ribose metabolic process|cytosol	K00852	EC:2.7.1.15[---]	ko00030	Pentose phosphate pathway	DS499598.1:2561614-2562666	271	260	350	107	164	122	22.8194	22.3678	26.6196	8.23069	10.2677	9.08318	23.9356	9.19385	1.38042	6.53e-22	6.42e-21	UP
gene662	AFUB_095570	MFS transporter%2C putative	GO:0003674	molecular_function	-	-	-	-	DS499602.1:748772-750412	176	158	173	393	441	355	10.5943	9.71699	9.40601	21.6109	19.7375	18.8944	9.90578	20.0809	-1.01949	6.86e-22	6.73e-21	DOWN
gene77	AFUB_101260	C6 transcription factor%2C putative	GO:0003674|GO:0008150|GO:0005575	molecular_function|biological_process|cellular_component	-	-	-	-	DS499604.1:218058-218795	27	39	40	2	0	2	3.24396	4.78726	4.34072	0.219479	0	0.212443	4.12398	0.143974	4.84016	6.99e-22	6.85e-21	UP
gene4131	AFUB_051230	MFS multidrug transporter%2C putative	GO:0003674	molecular_function	-	-	-	-	DS499597.1:640247-642025	219	359	267	1039	1095	1577	12.0088	20.1123	13.224	52.0461	44.6438	76.4592	15.115	57.7164	-1.933	7.44e-22	7.29e-21	DOWN
gene1112	AFUB_088560	conserved hypothetical protein	GO:0008150|GO:0003674	biological_process|molecular_function	-	-	-	-	DS499601.1:535196-537057	600	543	603	1148	1342	999	31.3867	29.0207	28.4911	54.8599	52.1963	46.2066	29.6328	51.0876	-0.785776	7.48e-22	7.31e-21	-
gene3989	AFUB_049810	RTA1 domain protein%2C putative	GO:0003674	molecular_function	-	-	-	-	DS499597.1:255781-256779	73	67	71	192	263	186	7.76103	7.27756	6.81795	18.6474	20.7896	17.4845	7.28551	18.9738	-1.38091	7.56e-22	7.39e-21	DOWN
gene4982	AFUB_059740	cytochrome c oxidase assembly protein (Pet191)%2C putative	GO:0008150	biological_process	-	-	-	-	DS499597.1:3050103-3051452	1279	1239	1368	769	974	824	92.4252	91.4754	89.2902	50.765	52.3325	52.649	91.0636	51.9155	0.810709	7.77e-22	7.58e-21	-
gene3348	AFUB_066780	conserved hypothetical protein	GO:0008150|GO:0005575|GO:0003674	biological_process|cellular_component|molecular_function	-	-	-	-	DS499598.1:1073189-1074340	737	739	756	440	509	365	56.7256	58.1125	52.5571	30.9373	29.1288	24.8398	55.7984	28.302	0.979321	7.84e-22	7.64e-21	-
gene1116	AFUB_088600	triacylglycerol lipase%2C putative	GO:0004806|GO:0019433|GO:0005739	triglyceride lipase activity|triglyceride catabolic process|mitochondrion	K01046	EC:3.1.1.3[---]	ko01100|ko00561	Metabolic pathways|Glycerolipid metabolism	DS499601.1:544984-546510	351	375	379	174	233	164	29.7252	32.4461	28.9904	13.4612	14.6712	12.2802	30.3872	13.4709	1.17362	7.87e-22	7.67e-21	UP
gene3373	AFUB_067060	conserved hypothetical protein	GO:0008150|GO:0003674	biological_process|molecular_function	-	-	-	-	DS499598.1:1133223-1134686	1321	1289	1395	2687	2790	2335	88.7346	88.462	84.6375	164.883	139.344	138.682	87.278	147.636	-0.758357	8.8e-22	8.56e-21	-
gene8768	AFUB_003580	esterase%2C putative	GO:0005575	cellular_component	-	-	-	-	DS499594.1:983560-986591	373	276	407	143	193	136	11.7405	8.87566	11.571	4.11181	4.51676	3.78496	10.729	4.13784	1.37457	9.61e-22	9.34e-21	UP
gene8771	AFUB_003610	MFS transporter%2C putative	GO:0003674	molecular_function	-	-	-	-	DS499594.1:992618-994377	239	360	265	95	80	76	13.6105	20.9455	13.6308	4.94218	3.38733	3.82677	16.0623	4.05209	1.98693	9.77e-22	9.49e-21	UP
gene7012	AFUB_019800	mitochondrial DnaJ chaperone (Tim14)%2C putative	GO:0003674|GO:0008150	molecular_function|biological_process	-	-	-	-	DS499595.1:687105-687607	380	420	404	757	955	803	105.955	119.647	101.746	192.82	197.985	197.968	109.116	196.258	-0.846891	1.03e-21	1e-20	-
gene4401	AFUB_053930	conserved hypothetical protein	GO:0005575|GO:0008150|GO:0003674	cellular_component|biological_process|molecular_function	-	-	ko03015	mRNA surveillance pathway	DS499597.1:1444250-1447215	382	339	389	695	837	735	13.0826	11.8616	12.0332	21.7438	21.3133	22.2568	12.3258	21.7713	-0.820744	1.05e-21	1.02e-20	-
gene1953	AFUB_084120	trihydroxytoluene oxygenase	GO:0005575|GO:0008150|GO:0003674	cellular_component|biological_process|molecular_function	-	-	-	-	DS499600.1:1276364-1277310	1025	838	1118	363	650	431	106.297	88.7883	104.722	34.3892	50.1193	39.5202	99.9358	41.3429	1.27336	1.09e-21	1.05e-20	UP
gene7361	AFUB_023280	conserved hypothetical protein	GO:0003674	molecular_function	-	-	-	-	DS499595.1:1751316-1752753	701	717	795	1275	1619	1271	44.9428	46.965	46.037	74.6742	77.1759	72.0495	45.9816	74.6332	-0.698761	1.14e-21	1.1e-20	-
gene7546	AFUB_025130	mitochondrial carrier protein%2C putative	GO:0030170|GO:0016530|GO:0006828|GO:0031921|GO:0005739	pyridoxal phosphate binding|metallochaperone activity|manganese ion transport|pyridoxal phosphate transport|mitochondrion	-	-	-	-	DS499595.1:2352416-2353869	402	315	391	737	884	852	25.5514	20.4557	22.4473	42.7933	41.7768	47.8821	22.8181	44.1507	-0.952256	1.16e-21	1.12e-20	-
gene6240	AFUB_043540	60S ribosomal protein L20%2C putative	GO:0008150	biological_process	-	-	-	-	DS499596.1:2730813-2731418	1087	896	1096	1788	2341	2031	159.045	133.941	144.844	238.989	254.675	262.751	145.943	252.138	-0.788806	1.17e-21	1.13e-20	-
gene165	AFUB_098180	hypothetical protein	GO:0003674|GO:0008150	molecular_function|biological_process	-	-	-	-	DS499603.1:12807-14084	2139	2050	2254	1382	1611	1320	148.404	145.312	141.249	87.591	83.104	80.975	144.988	83.89	0.789364	1.17e-21	1.13e-20	-
gene5942	AFUB_040590	morphogenesis protein (Msb1)%2C putative	GO:0005575|GO:0008150|GO:0003674	cellular_component|biological_process|molecular_function	-	-	-	-	DS499596.1:1868433-1871843	743	824	932	1527	1754	1557	21.3826	24.2278	24.2263	40.1449	37.5314	39.6191	23.2789	39.0985	-0.748089	1.26e-21	1.21e-20	-
gene5966	AFUB_040830	pyruvate dehydrogenase complex component Pdx1%2C putative	GO:0006086|GO:0016746|GO:0005967|GO:0005198	acetyl-CoA biosynthetic process from pyruvate|transferase activity, transferring acyl groups|mitochondrial pyruvate dehydrogenase complex|structural molecule activity	-	-	-	-	DS499596.1:1922671-1924096	758	633	694	1262	1591	1338	69.146	58.995	57.1815	105.166	107.91	107.919	61.7741	106.998	-0.792513	1.38e-21	1.32e-20	-
gene5091	AFUB_060830	conserved hypothetical protein	GO:0008150|GO:0003674	biological_process|molecular_function	-	-	-	-	DS499597.1:3351457-3352297	289	279	375	603	901	716	32.4776	32.0335	38.0641	61.9046	75.2844	71.1449	34.1918	69.4446	-1.02221	1.42e-21	1.36e-20	DOWN
gene9402	AFUB_009870	conserved hypothetical protein	GO:0003674|GO:0008150|GO:0005575	molecular_function|biological_process|cellular_component	-	-	-	-	DS499594.1:2794967-2797607	326	289	311	637	700	623	11.3891	10.3154	9.81365	20.3297	18.1829	19.2444	10.506	19.2523	-0.873815	1.67e-21	1.6e-20	-
gene3636	AFUB_069680	SAM binding motif containing protein	GO:0008150|GO:0005575|GO:0003674	biological_process|cellular_component|molecular_function	-	-	-	-	DS499598.1:1909143-1910297	189	151	150	384	522	388	14.5092	11.8433	10.4009	26.9297	29.7951	26.3365	12.2511	27.6871	-1.1763	1.75e-21	1.68e-20	DOWN
gene3330	AFUB_066600	extracellular endo-1%2C4-beta-xylanase%2C putative	GO:0045493|GO:0005576|GO:0031176	xylan catabolic process|extracellular region|endo-1,4-beta-xylanase activity	-	-	-	-	DS499598.1:1033762-1035161	31	20	28	0	0	0	2.81915	1.85826	2.29997	0	0	0	2.32579	0	Inf	1.76e-21	1.68e-20	UP
gene10097	AFUB_016820	C6 transcription factor%2C putative	GO:0005634|GO:0006355|GO:0008270|GO:0000981	nucleus|regulation of transcription, DNA-templated|zinc ion binding|sequence-specific DNA binding RNA polymerase II transcription factor activity	-	-	-	-	DS499594.1:4791215-4793267	133	152	155	54	59	52	6.98213	8.15249	7.34962	2.58969	2.30293	2.4137	7.49475	2.43544	1.6217	1.77e-21	1.69e-20	UP
gene5748	AFUB_038650	conserved hypothetical protein	GO:0003674|GO:0008150|GO:0005575	molecular_function|biological_process|cellular_component	-	-	-	-	DS499596.1:1351880-1352215	236	249	278	489	670	525	101.089	108.97	107.556	191.347	213.384	198.837	105.872	201.189	-0.926234	1.77e-21	1.69e-20	-
gene4044	AFUB_050360	extracellular endoglucanase%2C putative	GO:0005575	cellular_component	-	-	-	-	DS499597.1:398087-400098	181	161	216	63	93	50	9.28749	8.44036	10.0109	2.9531	3.5481	2.26849	9.24625	2.92323	1.6613	1.84e-21	1.76e-20	UP
gene7213	AFUB_021810	autophagy protein Atg13%2C putative	GO:0006914|GO:0003674|GO:0005575|GO:0009306	autophagy|molecular_function|cellular_component|protein secretion	-	-	ko04211|ko04140	Longevity regulating pathway|Autophagy	DS499595.1:1298837-1301994	1894	1519	1903	1058	1265	920	58.3719	47.8295	52.9738	29.7871	28.9873	25.0701	53.0584	27.9482	0.924828	2e-21	1.91e-20	-
gene6068	AFUB_041830	phosphopantothenate-cysteine ligase%2C putative	GO:0005829|GO:0004632|GO:0015937|GO:1990181|GO:1990143|GO:0005634	cytosol|phosphopantothenate--cysteine ligase activity|coenzyme A biosynthetic process|acetyl-CoA biosynthetic process from pantothenate|CoA-synthesizing protein complex|nucleus	K01922	EC:6.3.2.5[---]	ko01100|ko00770	Metabolic pathways|Pantothenate and CoA biosynthesis	DS499596.1:2231902-2233134	1431	1329	1524	2469	2960	2443	102.906	97.6427	98.9883	162.196	158.265	155.335	99.8457	158.599	-0.667609	2.01e-21	1.92e-20	-
gene1038	AFUB_087820	phytase%2C putative	GO:0008150	biological_process	K01078	EC:3.1.3.2[---]	ko01100|ko01120|ko00250|ko00627|ko00730	Metabolic pathways|Microbial metabolism in diverse environments|Alanine, aspartate and glutamate metabolism|Aminobenzoate degradation|Thiamine metabolism	DS499601.1:326686-328375	693	736	809	456	436	388	38.792	42.0921	40.903	23.3181	18.1463	19.2037	40.5957	20.2227	1.00535	2.24e-21	2.13e-20	UP
gene4507	AFUB_054990	GTPase activating protein (Gyp2)%2C putative	GO:0005096|GO:0006886|GO:0005509|GO:0032153|GO:0005829	GTPase activator activity|intracellular protein transport|calcium ion binding|cell division site|cytosol	-	-	-	-	DS499597.1:1760838-1764372	2950	2744	3236	1905	2233	1899	76.1482	72.3661	75.4474	44.9212	42.8567	43.3417	74.6539	43.7065	0.772368	2.28e-21	2.17e-20	-
gene7604	AFUB_025710	eukaryotic translation initiation factor 3 subunit EifCg%2C putative	GO:0008150	biological_process	-	-	ko03013	RNA transport	DS499595.1:2498424-2499526	2088	1925	2444	3612	4922	3919	212.071	199.753	224.207	335.132	371.693	351.94	212.01	352.922	-0.735214	2.49e-21	2.37e-20	-
gene9480	AFUB_010650	GPI anchored protein%2C putative	GO:0005575|GO:0008150|GO:0003674	cellular_component|biological_process|molecular_function	-	-	-	-	DS499594.1:3023925-3024431	16541	18584	17471	10065	11326	10601	3259.22	3741.14	3109.33	1811.69	1659.29	1846.89	3369.9	1772.62	0.926819	2.74e-21	2.61e-20	-
gene7887	AFUB_028540	mitochondrial AAA ATPase%2C putative	GO:0008150|GO:0005575	biological_process|cellular_component	-	-	-	-	DS499595.1:3292533-3295391	473	419	544	948	1102	841	14.6694	13.2763	15.2387	26.8582	25.4112	23.0616	14.3948	25.1103	-0.802734	2.91e-21	2.76e-20	-
gene6145	AFUB_042600	protein mannosyltransferase 1	GO:0035269|GO:0004169|GO:0031505	protein O-linked mannosylation|dolichyl-phosphate-mannose-protein mannosyltransferase activity|fungal-type cell wall organization	K00728	EC:2.4.1.109[---]	ko00514	Other types of O-glycan biosynthesis	DS499596.1:2452411-2455509	2209	2275	2401	4089	4743	3854	68.9428	72.5417	67.6835	116.581	110.062	106.353	69.7227	110.999	-0.670844	3.09e-21	2.93e-20	-
gene3634	AFUB_069660	tRNA (adenine-N(1)-)-methyltransferase	GO:0016429|GO:0031515|GO:0030488	tRNA (adenine-N1-)-methyltransferase activity|tRNA (m1A) methyltransferase complex|tRNA methylation	-	-	-	-	DS499598.1:1901190-1902550	83	61	80	192	279	241	5.92548	4.44922	5.1586	12.5217	14.8095	15.2126	5.17777	14.1813	-1.45358	3.13e-21	2.96e-20	DOWN
gene5170	AFUB_061630	Hsp90 binding co-chaperone (Sba1)%2C putative	GO:0032212|GO:0051087|GO:0005634|GO:0051972|GO:0043392|GO:0006457|GO:0005829	positive regulation of telomere maintenance via telomerase|chaperone binding|nucleus|regulation of telomerase activity|negative regulation of DNA binding|protein folding|cytosol	-	-	-	-	DS499597.1:3551441-3552351	9143	8414	10526	4949	7152	5521	1337.77	1257.79	1391.08	661.496	778.058	714.254	1328.88	717.936	0.888282	3.2e-21	3.02e-20	-
gene8385	AFUB_033510	hypothetical protein	GO:0003674|GO:0008150|GO:0005575	molecular_function|biological_process|cellular_component	-	-	-	-	DS499595.1:4698421-4699527	51	86	48	357	278	310	4.54023	7.82197	3.8596	29.0329	18.4011	24.4011	5.40727	23.945	-2.14676	3.36e-21	3.18e-20	DOWN
gene9264	AFUB_008500	conserved hypothetical protein	-	-	-	-	-	-	DS499594.1:2429460-2431891	98	99	113	362	311	277	3.73257	3.85237	3.88739	12.5953	8.80714	9.32833	3.82411	10.2436	-1.42153	3.39e-21	3.2e-20	DOWN
gene6856	AFUB_018240	C-4 methylsterol oxidase%2C putative	GO:0005575	cellular_component	K07750	EC:1.14.13.72[---]	ko01100|ko01130|ko00100	Metabolic pathways|Biosynthesis of antibiotics|Steroid biosynthesis	DS499595.1:260891-261628	304	275	335	134	191	139	36.5243	33.7563	36.3539	14.7072	17.0622	14.7661	35.5448	15.5118	1.19627	3.48e-21	3.28e-20	UP
gene4303	AFUB_052950	cytokinesis regulator (Byr4)%2C putative	GO:0003674|GO:0008150|GO:0005575	molecular_function|biological_process|cellular_component	-	-	-	-	DS499597.1:1115341-1118386	2532	2475	2591	1582	1954	1536	75.0605	74.9612	69.3766	42.8423	43.069	40.2608	73.1328	42.0574	0.798159	3.89e-21	3.66e-20	-
gene2192	AFUB_072260	DMRL synthase family protein	GO:1902444|GO:0005758|GO:0009349|GO:0000906|GO:0009231|GO:0005634	riboflavin binding|mitochondrial intermembrane space|riboflavin synthase complex|6,7-dimethyl-8-ribityllumazine synthase activity|riboflavin biosynthetic process|nucleus	K00794	EC:2.5.1.78[---]	ko01100|ko01110|ko00740	Metabolic pathways|Biosynthesis of secondary metabolites|Riboflavin metabolism	DS499599.1:20906-21531	952	862	1022	1568	2064	1743	158.074	146.232	153.275	237.841	254.815	255.896	152.527	249.518	-0.710075	4.1e-21	3.86e-20	-
gene3731	AFUB_070630	MAP kinase MpkA	GO:0030448|GO:0070370|GO:0034605|GO:0071852|GO:0035690|GO:0048021|GO:0071469	hyphal growth|cellular heat acclimation|cellular response to heat|fungal-type cell wall organization or biogenesis|cellular response to drug|regulation of melanin biosynthetic process|cellular response to alkalinity	K04464	EC:2.7.11.24[---]	ko04011|ko04139|ko04922|ko04010|ko03440|ko04310|ko04390|ko04540	MAPK signaling pathway - yeast|Mitophagy - yeast|Glucagon signaling pathway|MAPK signaling pathway|Homologous recombination|Wnt signaling pathway|Hippo signaling pathway|Gap junction	DS499598.1:2154413-2156004	3450	3404	3633	2273	2662	2212	239.924	241.856	228.201	144.402	137.643	136.014	236.66	139.353	0.764075	4.18e-21	3.94e-20	-
gene5920	AFUB_040370	endosome-associated ubiquitin isopeptidase (AmsH)%2C putative	GO:0030133|GO:0016579|GO:0004843|GO:0006897|GO:0043328|GO:0005768|GO:0032153	transport vesicle|protein deubiquitination|ubiquitin-specific protease activity|endocytosis|protein targeting to vacuole involved in ubiquitin-dependent protein catabolic process via the multivesicular body sorting pathway|endosome|cell division site	K11866	EC:3.4.19.12[---]	ko04144	Endocytosis	DS499596.1:1815785-1817439	1272	1170	1466	832	961	721	70.5347	66.285	73.4257	42.1461	39.6216	35.3504	70.0818	39.0394	0.844109	4.26e-21	4e-20	-
gene3099	AFUB_064300	mitochondrial acetolactate synthase small subunit%2C putative	GO:0005948|GO:0016597|GO:0009082|GO:0030234|GO:0003984|GO:0042645	acetolactate synthase complex|amino acid binding|branched-chain amino acid biosynthetic process|enzyme regulator activity|acetolactate synthase activity|mitochondrial nucleoid	K01653	EC:2.2.1.6[---]	ko01100|ko01110|ko01130|ko01230|ko01210|ko00650|ko00770|ko00290|ko00660	Metabolic pathways|Biosynthesis of secondary metabolites|Biosynthesis of antibiotics|Biosynthesis of amino acids|2-Oxocarboxylic acid metabolism|Butanoate metabolism|Pantothenate and CoA biosynthesis|Valine, leucine and isoleucine biosynthesis|C5-Branched dibasic acid metabolism	DS499598.1:419157-420202	3031	2727	3302	5353	6030	5209	273.121	251.054	268.747	440.641	403.998	415.018	264.308	419.886	-0.667779	4.61e-21	4.33e-20	-
gene3438	AFUB_067710	4-hydroxyphenylpyruvate dioxygenase%2C putative	GO:0005575	cellular_component	K00457	EC:1.13.11.27[---]	ko01100|ko00350|ko00360|ko00130	Metabolic pathways|Tyrosine metabolism|Phenylalanine metabolism|Ubiquinone and other terpenoid-quinone biosynthesis	DS499598.1:1336333-1337666	661	667	709	1232	1392	1314	48.0009	49.4866	46.5043	81.7293	75.159	84.3699	47.9973	80.4194	-0.744591	4.81e-21	4.51e-20	-
gene9597	AFUB_011820	SCP-like extracellular protein%2C putative	GO:0003674|GO:0008150|GO:0005575	molecular_function|biological_process|cellular_component	-	-	-	-	DS499594.1:3328697-3329768	5752	6803	6485	3324	4194	3806	529.611	639.959	539.319	279.587	287.117	309.849	569.63	292.184	0.963144	4.83e-21	4.53e-20	-
gene9353	AFUB_009380	conserved hypothetical protein	GO:0003674|GO:0005575|GO:0008150	molecular_function|cellular_component|biological_process	-	-	-	-	DS499594.1:2645226-2646650	7604	8488	8788	5267	5708	5014	491.778	560.848	513.351	311.178	274.475	286.718	521.993	290.79	0.84405	4.93e-21	4.61e-20	-
gene737	AFUB_096320	G1/S-specific cyclin Pcl5%2C putative	GO:0005575	cellular_component	-	-	-	-	DS499602.1:985684-987855	13110	12134	14915	8429	10240	8606	551.176	521.201	566.381	323.729	320.096	319.913	546.253	321.246	0.765889	5.68e-21	5.31e-20	-
gene5420	AFUB_035370	glycolipid transfer protein HET-C2%2C putative	GO:0005737|GO:0046836|GO:0009405|GO:0005622|GO:0051861|GO:0017089	cytoplasm|glycolipid transport|pathogenesis|intracellular|glycolipid binding|glycolipid transporter activity	-	-	-	-	DS499596.1:410276-411091	2757	2726	3110	4910	5748	4837	403.393	407.503	411.008	656.283	625.318	625.765	407.301	635.789	-0.642452	5.76e-21	5.38e-20	-
gene2311	AFUB_073450	endoglucanase%2C putative	GO:0005575	cellular_component	-	-	-	-	DS499599.1:353896-355128	44	56	55	5	12	7	4.23598	5.50812	4.78258	0.439762	0.858952	0.59585	4.84223	0.631521	2.93877	5.81e-21	5.42e-20	UP
gene8303	AFUB_032690	PT repeat family protein	GO:0005575|GO:0008150|GO:0003674	cellular_component|biological_process|molecular_function	-	-	-	-	DS499595.1:4493299-4499639	5677	6371	6861	11659	12946	11839	83.1871	95.3802	90.8077	156.069	141.048	153.39	89.7916	150.169	-0.741931	7.15e-21	6.66e-20	-
gene9784	AFUB_013690	conserved hypothetical protein	GO:0005575|GO:0008150|GO:0003674	cellular_component|biological_process|molecular_function	-	-	-	-	DS499594.1:3849360-3849791	892	952	1015	595	671	570	223.422	243.619	229.628	136.143	124.962	126.235	232.223	129.113	0.846874	7.38e-21	6.88e-20	-
gene2481	AFUB_075150	3-methyl-2-oxobutanoate hydroxymethyltransferase PanB	GO:0003864|GO:0015940|GO:0008535|GO:0005739	3-methyl-2-oxobutanoate hydroxymethyltransferase activity|pantothenate biosynthetic process|respiratory chain complex IV assembly|mitochondrion	K00606	EC:2.1.2.11[---]	ko01100|ko01110|ko00770	Metabolic pathways|Biosynthesis of secondary metabolites|Pantothenate and CoA biosynthesis	DS499599.1:835475-836607	68	54	69	174	276	264	5.64548	4.58039	5.17419	13.1965	17.037	19.3794	5.13335	16.5377	-1.68778	7.4e-21	6.88e-20	DOWN
[truncated: 8,562 more rows]
